# Supplementary material for: The role of DNA demethylation in liver to pancreas transdifferentiation
Source: Stem Cell Res Ther. 2022 Sep 16;13:476. doi: 10.1186/s13287-022-03159-6 (PMC9482206; doi:10.1186/s13287-022-03159-6)
Supplement: Supplementary file 2 — Additional file 2. Table S1. TD induces hypomethylation. [file 13287_2022_3159_MOESM2_ESM.xlsx]

## Sheet: DMPs_Prone_pTF5_delta10
CG	P.Value	adj.P.Val	Prone_AVG	pTF_Day5_AVG	deltaBeta	CHR	Start	Prone_to_pTF_Day5.gene	feature	cgi	feat.cgi	Distance.to.TSS	Nearest.PromoterID	Nearest.Refseq	Homer_Gene	Gene.Description
cg09817523	6.04e-05	0.0997717	0.600483	0.496454	-0.104029	chr12	120685545	PXN	Body	opensea	Body-opensea	2418	NM_025157	NM_002859	PXN	paxillin
cg05742784	5.95e-05	0.0990653	0.587044	0.468838	-0.118205	chr10	52916927	PRKG1	Body	opensea	Body-opensea	82694	NM_006258	NM_006258	PRKG1	protein kinase, cGMP-dependent, type I
cg19153829	5.46e-05	0.0936189	0.245971	0.138398	-0.107574	chr1	234881751		IGR	opensea	IGR-opensea	21963	NR_038856	NR_038856	LINC01132	long intergenic non-protein coding RNA 1132
cg24303598	5.25e-05	0.0913323	0.700454	0.57219	-0.128263	chr5	35884755		IGR	opensea	IGR-opensea	27779	NM_002185	NM_002185	IL7R	interleukin 7 receptor
cg06362710	5.19e-05	0.0908365	0.477704	0.363285	-0.11442	chr8	59769256	TOX	Body	opensea	Body-opensea	-196853	NM_003580	NM_003580	NSMAF	neutral sphingomyelinase activation associated factor
cg06636244	5.12e-05	0.0901762	0.776325	0.670902	-0.105423	chr10	3572706		IGR	opensea	IGR-opensea	211820	NR_131187	NR_131187	LOC105376360	uncharacterized LOC105376360
cg21557219	5.09e-05	0.090046	0.739032	0.633419	-0.105613	chr8	18578254	PSD3	Body	opensea	Body-opensea	88150	NM_206909	NM_015310	PSD3	pleckstrin and Sec7 domain containing 3
cg14180604	4.78e-05	0.0857459	0.500935	0.376596	-0.124339	chr12	46951522	LOC100288798	Body	opensea	Body-opensea	173633	NR_125381	NR_125377	LOC100288798	uncharacterized LOC100288798
cg00376992	4.63e-05	0.0841331	0.641796	0.51276	-0.129036	chr12	8146074		IGR	opensea	IGR-opensea	-39284	NM_018416	NM_018416	FOXJ2	forkhead box J2
cg11835462	4.47e-05	0.0829871	0.541359	0.432444	-0.108915	chr2	233433065	EIF4E2	Body	opensea	Body-opensea	17550	NM_001330202	NM_004846	EIF4E2	eukaryotic translation initiation factor 4E family member 2
cg01361579	4.02e-05	0.0782472	0.412495	0.302321	-0.110173	chr9	38039369	SHB	Body	opensea	Body-opensea	29840	NM_003028	NM_003028	SHB	SH2 domain containing adaptor protein B
cg14249168	3.92e-05	0.0778388	0.786385	0.684368	-0.102018	chr11	27451883	LGR4	Body	opensea	Body-opensea	-41394	NR_131170	NR_131169	LOC105376671	uncharacterized LOC105376671
cg20893936	3.73e-05	0.0760637	0.57303	0.469045	-0.103984	chr2	101680441	TBC1D8	Body	opensea	Body-opensea	61751	NM_001098577	NM_000993	RPL31	ribosomal protein L31
cg09851620	3.53e-05	0.0739924	0.260548	0.132184	-0.128365	chr1	95403214		IGR	opensea	IGR-opensea	9631	NR_033998	NR_033998	LOC729970	hCG2028352-like
cg04311057	3.52e-05	0.0739924	0.347967	0.18404	-0.163928	chr2	112419547		IGR	opensea	IGR-opensea	109163	NR_039928	NR_039928	MIR4771-1	microRNA 4771-1
cg17051399	3.54e-05	0.0739924	0.290399	0.189972	-0.100427	chr3	99764743	FILIP1L	5'UTR	opensea	5'UTR-opensea	-47685	NR_031662	NR_031662	MIR548G	microRNA 548g
cg06391109	3.53e-05	0.0739924	0.43365	0.309318	-0.124332	chr8	106511768	ZFPM2	Body	opensea	Body-opensea	180622	NM_012082	NM_012082	ZFPM2	zinc finger protein, FOG family member 2
cg05323527	3.5e-05	0.0739924	0.555697	0.437224	-0.118473	chr4	100785222	DAPP1	Body	opensea	Body-opensea	30480	NR_024170	NM_021970	LAMTOR3	late endosomal/lysosomal adaptor, MAPK and MTOR activator 3
cg26960863	3.37e-05	0.0725646	0.42392	0.309399	-0.114521	chr3	64403678		IGR	opensea	IGR-opensea	-143343	NR_110151	NR_110150	ADAMTS9-AS1	ADAMTS9 antisense RNA 1
cg15063814	3.22e-05	0.0708097	0.896718	0.791206	-0.105512	chr12	106730687	TCP11L2	Body	opensea	Body-opensea	-20748	NM_018082	NM_018082	POLR3B	RNA polymerase III subunit B
cg23080355	3.1e-05	0.0690683	0.778534	0.672142	-0.106391	chr1	95119714		IGR	opensea	IGR-opensea	91741	NR_039620	NR_039620	MIR378G	microRNA 378g
cg21616935	2.9e-05	0.065646	0.514786	0.405544	-0.109241	chr18	47794231	CCDC11	TSS1500	shore	TSS1500-shore	-1340	NM_145020	NM_145020	CFAP53	cilia and flagella associated protein 53
cg25581124	2.83e-05	0.0644024	0.545931	0.417741	-0.12819	chr15	51786154	DMXL2	Body	opensea	Body-opensea	116712	NM_001330297	NM_181789	GLDN	gliomedin
cg10303286	2.59e-05	0.0612772	0.252537	0.131986	-0.120551	chr6	151381406	MTHFD1L	Body	opensea	Body-opensea	168185	NR_125868	NR_125868	LOC102723831	uncharacterized LOC102723831
cg27664245	2.49e-05	0.0592658	0.664835	0.523365	-0.14147	chr5	159185449		IGR	opensea	IGR-opensea	112941	NR_109891	NR_109891	LINC01847	long intergenic non-protein coding RNA 1847
cg20793664	2.47e-05	0.0592658	0.790912	0.652116	-0.138796	chr11	36406700	PRR5L	5'UTR	opensea	5'UTR-opensea	9166	NM_024841	NM_024841	PRR5L	proline rich 5 like
cg25907075	2.31e-05	0.0569482	0.68302	0.544136	-0.138884	chr15	68037313	MAP2K5	Body	opensea	Body-opensea	-74728	NM_001258024	NM_001031807	SKOR1	SKI family transcriptional corepressor 1
cg22360146	2.29e-05	0.0567139	0.923196	0.807933	-0.115263	chr1	115301208	CSDE1	TSS1500	opensea	TSS1500-opensea	-538	NM_007158	NM_007158	CSDE1	cold shock domain containing E1
cg21686613	2.24e-05	0.0564263	0.750214	0.649784	-0.100429	chr4	47544981	ATP10D	Body	opensea	Body-opensea	57572	NM_020453	NM_020453	ATP10D	ATPase phospholipid transporting 10D (putative)
cg06460832	2.11e-05	0.0549742	0.582189	0.440046	-0.142143	chr4	129376003	LOC100507487	Body	opensea	Body-opensea	26833	NR_125882	NR_125882	LOC100507487	uncharacterized LOC100507487
cg15286533	2.09e-05	0.0549039	0.592083	0.469146	-0.122936	chr16	19823027	IQCK	Body	opensea	Body-opensea	73205	NM_016235	NM_016235	GPRC5B	G protein-coupled receptor class C group 5 member B
cg03322262	1.81e-05	0.0517235	0.671803	0.509951	-0.161852	chr12	90144896		IGR	opensea	IGR-opensea	42165	NR_028138	NR_028138	ATP2B1-AS1	ATP2B1 antisense RNA 1
cg07412186	1.83e-05	0.0517235	0.68378	0.570321	-0.113459	chr6	16719376	ATXN1	5'UTR	opensea	5'UTR-opensea	-41992	NR_136240	NR_136240	LOC101928433	uncharacterized LOC101928433
cg20904925	1.8e-05	0.0516559	0.466642	0.355241	-0.1114	chr3	45551149	LARS2-AS1	TSS200	opensea	TSS200-opensea	-113	NR_048543	NR_048543	LARS2-AS1	LARS2 antisense RNA 1
cg24293576	1.66e-05	0.0483479	0.906913	0.791411	-0.115502	chr2	229739975		IGR	opensea	IGR-opensea	356832	NM_001330156	NM_017933	PID1	phosphotyrosine interaction domain containing 1
cg09859208	1.62e-05	0.0477357	0.43234	0.323345	-0.108995	chr8	68229500	ARFGEF1	Body	opensea	Body-opensea	26411	NM_006421	NM_006421	ARFGEF1	ADP ribosylation factor guanine nucleotide exchange factor 1
cg05372996	1.63e-05	0.0477357	0.482376	0.379994	-0.102382	chr14	68273053	ZFYVE26	Body	opensea	Body-opensea	10252	NM_015346	NM_015346	ZFYVE26	zinc finger FYVE-type containing 26
cg01378874	1.53e-05	0.047373	0.369465	0.254455	-0.11501	chr19	11057884		IGR	opensea	IGR-opensea	-13713	NM_003072	NM_003072	SMARCA4	SWI/SNF related, matrix associated, actin dependent regulator of chromatin, subfamily a, member 4
cg07155094	1.55e-05	0.047373	0.48807	0.295069	-0.193001	chr3	149796009		IGR	opensea	IGR-opensea	-18220	NR_136187	NR_136187	LOC105374313	uncharacterized LOC105374313
cg05106358	1.55e-05	0.047373	0.434694	0.315677	-0.119017	chr9	127428053	MIR181A2HG	Body	opensea	Body-opensea	7339	NR_038975	NR_038975	MIR181A2HG	MIR181A2 host gene
cg00466425	1.55e-05	0.047373	0.656032	0.550589	-0.105442	chr6	30856491	DDR1	5'UTR	shelf	5'UTR-shelf	27	NM_001202522	NM_001954	DDR1	discoidin domain receptor tyrosine kinase 1
cg27603097	1.45e-05	0.0459803	0.610624	0.501326	-0.109298	chr3	52079814		IGR	opensea	IGR-opensea	10646	NM_001947	NM_001947	DUSP7	dual specificity phosphatase 7
cg16398108	1.43e-05	0.0456378	0.873787	0.770664	-0.103123	chr12	66331507	HMGA2	Body	opensea	Body-opensea	-55561	NM_001292023	NM_001292023	LOC100129940	uncharacterized LOC100129940
cg15775211	1.4e-05	0.045091	0.400145	0.251349	-0.148796	chr8	105635380		IGR	opensea	IGR-opensea	-34129	NM_001135703	NM_013437	LRP12	LDL receptor related protein 12
cg04431143	1.35e-05	0.0440108	0.623844	0.523802	-0.100042	chr3	37986017	CTDSPL	Body	opensea	Body-opensea	-24877	NR_029499	NR_029499	MIR26A1	microRNA 26a-1
cg20890440	1.26e-05	0.0415621	0.6877	0.570015	-0.117685	chr8	124867473	FER1L6	5'UTR	opensea	5'UTR-opensea	3247	NM_001039112	NM_001039112	FER1L6	fer-1 like family member 6
cg01460585	1.24e-05	0.0413722	0.271774	0.151231	-0.120543	chr15	40228471	EIF2AK4	Body	shore	Body-shore	2147	NM_001013703	NM_001013703	EIF2AK4	eukaryotic translation initiation factor 2 alpha kinase 4
cg24977044	1.21e-05	0.0412009	0.572502	0.449098	-0.123404	chr12	80377334		IGR	opensea	IGR-opensea	-48100	NM_001143885	NM_002480	PPP1R12A	protein phosphatase 1 regulatory subunit 12A
cg00701185	1.22e-05	0.0412009	0.684057	0.573321	-0.110736	chr6	90058400	UBE2J1	Body	shelf	Body-shelf	4218	NM_016021	NM_016021	UBE2J1	ubiquitin conjugating enzyme E2 J1
cg23958539	1.22e-05	0.0412009	0.892768	0.78938	-0.103388	chr18	11955557		IGR	opensea	IGR-opensea	-25869	NM_014214	NM_014214	IMPA2	inositol monophosphatase 2
cg15824100	1.16e-05	0.0400966	0.499507	0.355173	-0.144334	chr1	77980005	AK5	Body	opensea	Body-opensea	168337	NM_015534	NM_015534	ZZZ3	zinc finger ZZ-type containing 3
cg01720136	1.16e-05	0.0400966	0.767299	0.649887	-0.117412	chr8	96207399		IGR	opensea	IGR-opensea	21202	NR_046232	NR_046232	LINC01298	long intergenic non-protein coding RNA 1298
cg00931528	1.14e-05	0.0397846	0.791778	0.663932	-0.127846	chr14	81104622	CEP128	Body	opensea	Body-opensea	301261	NM_152446	NM_152446	CEP128	centrosomal protein 128
cg22762409	1.09e-05	0.0387505	0.687712	0.580118	-0.107595	chr2	192017740	STAT4	TSS1500	opensea	TSS1500-opensea	-1419	NM_001243835	NM_003151	STAT4	signal transducer and activator of transcription 4
cg00225067	1.07e-05	0.0383412	0.693905	0.581511	-0.112394	chr3	45647141	LIMD1	Body	opensea	Body-opensea	10819	NM_014240	NM_014240	LIMD1	LIM domains containing 1
cg07455641	9.77e-06	0.0364876	0.502237	0.373893	-0.128344	chr10	92681505	ANKRD1	TSS1500	opensea	TSS1500-opensea	-474	NM_014391	NM_014391	ANKRD1	ankyrin repeat domain 1
cg24278615	8.91e-06	0.0338528	0.74301	0.610542	-0.132468	chr22	36837152		IGR	opensea	IGR-opensea	40534	NM_012473	NM_012473	TXN2	thioredoxin 2
cg19209588	8.03e-06	0.0313628	0.467741	0.344983	-0.122758	chr17	29517419	NF1	Body	opensea	Body-opensea	95475	NM_001042492	NM_000267	NF1	neurofibromin 1
cg03418856	7.38e-06	0.0294909	0.779465	0.661422	-0.118043	chr17	39260405	KRTAP4-9	TSS1500	opensea	TSS1500-opensea	-1235	NM_001146041	NM_001146041	KRTAP4-9	keratin associated protein 4-9
cg00034221	7.04e-06	0.0285701	0.357863	0.245907	-0.111956	chr8	25156944	DOCK5	Body	opensea	Body-opensea	-45973	NR_106936	NR_106936	MIR6876	microRNA 6876
cg03985181	7e-06	0.0285064	0.753956	0.62792	-0.126036	chr19	34907263	PDCD2L	Body	opensea	Body-opensea	11961	NM_032346	NM_032346	PDCD2L	programmed cell death 2 like
cg03969112	6.9e-06	0.0282479	0.737185	0.616993	-0.120191	chr2	118740836	CCDC93	Body	opensea	Body-opensea	30902	NM_019044	NM_019044	CCDC93	coiled-coil domain containing 93
cg01099596	6.62e-06	0.0276475	0.84459	0.701441	-0.143149	chr2	28304009	BRE	Body	opensea	Body-opensea	84776	NR_036230	NR_036230	MIR4263	microRNA 4263
cg07005934	6.55e-06	0.0274968	0.768294	0.6583	-0.109995	chr3	133157019	BFSP2	Body	opensea	Body-opensea	17600	NR_135278	NR_135276	BFSP2-AS1	BFSP2 antisense RNA 1
cg03281018	6.33e-06	0.0267094	0.851382	0.733782	-0.1176	chr3	69817760	MITF	Body	opensea	Body-opensea	4799	NM_006722	NM_000248	MITF	melanogenesis associated transcription factor
cg22651812	6.22e-06	0.026474	0.578293	0.465291	-0.113002	chr8	32095135	NRG1	Body	opensea	Body-opensea	-203126	NR_047475	NR_047475	NRG1-IT3	NRG1 intronic transcript 3
cg27548142	6.07e-06	0.026387	0.719624	0.593692	-0.125932	chr7	116557960	CAPZA2	3'UTR	opensea	3'UTR-opensea	-35420	NM_018412	NM_018412	ST7	suppression of tumorigenicity 7
cg09857383	5.93e-06	0.026338	0.750873	0.635234	-0.115639	chr13	28179902	LNX2	5'UTR	opensea	5'UTR-opensea	14817	NM_153371	NM_153371	LNX2	ligand of numb-protein X 2
cg17885415	5.93e-06	0.026338	0.75835	0.638543	-0.119807	chr7	43661792	STK17A	Body	opensea	Body-opensea	39101	NM_004760	NM_004760	STK17A	serine/threonine kinase 17a
cg26433839	5.76e-06	0.02583	0.817798	0.70763	-0.110168	chr17	64632368	PRKCA	Body	opensea	Body-opensea	-150821	NR_030364	NR_030364	MIR634	microRNA 634
cg00690181	5.59e-06	0.0252052	0.632289	0.501023	-0.131266	chr12	89764656		IGR	opensea	IGR-opensea	-18021	NM_001946	NM_001946	DUSP6	dual specificity phosphatase 6
cg07968674	5.44e-06	0.0249595	0.310281	0.18581	-0.124471	chr20	5494977		IGR	opensea	IGR-opensea	-4330	NR_109860	NR_109860	LINC01729	long intergenic non-protein coding RNA 1729
cg12297564	5.3e-06	0.0246912	0.44317	0.340093	-0.103077	chr4	77685613	SHROOM3	Body	opensea	Body-opensea	133388	NM_001029870	NM_001029870	SOWAHB	sosondowah ankyrin repeat domain family member B
cg01569082	5.16e-06	0.0244286	0.777795	0.625497	-0.152298	chr11	61370871		IGR	opensea	IGR-opensea	-11636	NR_002775	NR_002775	RPLP0P2	ribosomal protein lateral stalk subunit P0 pseudogene 2
cg05173728	5.05e-06	0.0240435	0.36903	0.226965	-0.142066	chr6	151381460	MTHFD1L	Body	opensea	Body-opensea	168131	NR_125868	NR_125868	LOC102723831	uncharacterized LOC102723831
cg26958154	4.23e-06	0.0207271	0.645488	0.544301	-0.101187	chr2	230070539	PID1	Body	opensea	Body-opensea	26268	NM_001330156	NM_017933	PID1	phosphotyrosine interaction domain containing 1
cg01243685	4.11e-06	0.0203254	0.463456	0.309487	-0.15397	chr13	52923325		IGR	opensea	IGR-opensea	14896	NR_120400	NR_120400	LOC103191607	uncharacterized LOC103191607
cg12481444	4.12e-06	0.0203254	0.746511	0.612363	-0.134148	chr14	53302393		IGR	opensea	IGR-opensea
cg19220507	3.91e-06	0.0196206	0.744709	0.627689	-0.11702	chr10	36778954		IGR	opensea	IGR-opensea	-635830	NM_052997	NM_052997	ANKRD30A	ankyrin repeat domain 30A
cg00100397	3.87e-06	0.0195413	0.943868	0.833245	-0.110623	chr1	117638187	TTF2	Body	opensea	Body-opensea	923	NR_030640	NR_030640	MIR942	microRNA 942
cg23150604	3.75e-06	0.01929	0.328814	0.21004	-0.118774	chr2	85732147		IGR	opensea	IGR-opensea	33861	NR_038942	NR_038942	PARTICL	promoter of MAT2A antisense radiation-induced circulating long non-coding RNA
cg17824540	3.7e-06	0.0191105	0.751373	0.650017	-0.101356	chr2	161260031	RBMS1	Body	shelf	Body-shelf	4361	NR_039946	NR_039946	MIR4785	microRNA 4785
cg07311639	3.54e-06	0.0185124	0.652432	0.506762	-0.14567	chr6	706289		IGR	opensea	IGR-opensea	-13149	NR_073064	NM_018303	EXOC2	exocyst complex component 2
cg05371918	3.5e-06	0.0184132	0.536061	0.413524	-0.122537	chr7	76199888	LOC100133091	Body	opensea	Body-opensea	21231	NR_029411	NR_029411	LOC100133091	uncharacterized LOC100133091
cg00028595	3.4e-06	0.0181366	0.792483	0.652905	-0.139578	chr12	64492784	SRGAP1	Body	opensea	Body-opensea	123291	NM_001300940	NM_152440	C12orf66	chromosome 12 open reading frame 66
cg18273401	3.15e-06	0.0169946	0.825615	0.701238	-0.124377	chr14	55600338	LGALS3	5'UTR	shelf	5'UTR-shelf	-3362	NR_003225	NM_002306	LGALS3	galectin 3
cg16350675	3.1e-06	0.0169682	0.680587	0.534719	-0.145868	chr2	233433090	EIF4E2	Body	opensea	Body-opensea	17575	NM_001330202	NM_004846	EIF4E2	eukaryotic translation initiation factor 4E family member 2
cg03351739	3.02e-06	0.0168582	0.78842	0.615921	-0.172499	chr18	21717196		IGR	shore	IGR-shore	-1723	NM_153770	NM_012189	CABYR	calcium binding tyrosine phosphorylation regulated
cg13352841	2.89e-06	0.0163293	0.536676	0.348915	-0.187761	chr14	100829347	WARS	5'UTR	opensea	5'UTR-opensea	12579	NM_213646	NM_004184	WARS	tryptophanyl-tRNA synthetase
cg01708377	2.86e-06	0.0162963	0.349528	0.246454	-0.103074	chr6	1686746	GMDS	Body	opensea	Body-opensea	76066	NM_001453	NM_001453	FOXC1	forkhead box C1
cg18527651	2.75e-06	0.0157275	0.841775	0.715098	-0.126677	chr3	10284280	IRAK2	3'UTR	opensea	3'UTR-opensea	-5896	NM_014760	NM_014760	TATDN2	TatD DNase domain containing 2
cg09583368	2.57e-06	0.0150305	0.420083	0.272011	-0.148072	chr7	28398048	CREB5	5'UTR	opensea	5'UTR-opensea	-54095	NM_182898	NM_004904	CREB5	cAMP responsive element binding protein 5
cg01571580	2.46e-06	0.0146624	0.488455	0.383504	-0.104951	chr8	124699741	ANXA13	Body	opensea	Body-opensea	-34552	NM_001081675	NM_001081675	KLHL38	kelch like family member 38
cg24595586	2.43e-06	0.0146624	0.714509	0.58206	-0.132449	chr1	172009861	DNM3	Body	opensea	Body-opensea	-98086	NR_036066	NR_036066	MIR3120	microRNA 3120
cg16745844	2.38e-06	0.0145924	0.539751	0.427499	-0.112252	chr11	23258850		IGR	opensea	IGR-opensea	181885	NR_107021	NR_107021	MIR8054	microRNA 8054
cg01205208	2.34e-06	0.0145306	0.781773	0.667311	-0.114461	chr5	55210080	IL31RA	Body	opensea	Body-opensea	60931	NM_001242636	NM_139017	IL31RA	interleukin 31 receptor A
cg02940107	2.33e-06	0.0145306	0.925845	0.82235	-0.103495	chr12	51070669	DIP2B	Body	opensea	Body-opensea	-87119	NM_005171	NM_005171	ATF1	activating transcription factor 1
cg09778439	2.2e-06	0.0144486	0.364085	0.222792	-0.141292	chr6	119445857	FAM184A	5'UTR	opensea	5'UTR-opensea	24500	NM_001100411	NM_024581	FAM184A	family with sequence similarity 184 member A
cg03796890	2.03e-06	0.0135173	0.329842	0.212605	-0.117236	chr2	62729106	TMEM17	Body	shelf	Body-shelf	4497	NM_198276	NM_198276	TMEM17	transmembrane protein 17
cg25261281	1.84e-06	0.0124695	0.629078	0.505177	-0.123901	chr3	64042404		IGR	opensea	IGR-opensea	-11235	NR_045697	NR_045697	PRICKLE2-AS1	PRICKLE2 antisense RNA 1
cg13978856	1.77e-06	0.0120944	0.83268	0.701761	-0.130919	chr4	40918191	APBB2	Body	opensea	Body-opensea	-58983	NM_001166053	NM_004307	APBB2	amyloid beta precursor protein binding family B member 2
cg02966404	1.64e-06	0.0113013	0.43767	0.311368	-0.126303	chr7	47631325		IGR	opensea	IGR-opensea	-9584	NM_022748	NM_022748	TNS3	tensin 3
cg03896003	1.64e-06	0.0113013	0.650063	0.534209	-0.115854	chr17	17846082	TOM1L2	Body	opensea	Body-opensea	29701	NM_001288786	NM_144678	TOM1L2	target of myb1 like 2 membrane trafficking protein
cg18581115	1.52e-06	0.0106589	0.769031	0.662778	-0.106253	chr19	49160437	SEC1P	Body	opensea	Body-opensea	-10869	NR_136241	NM_001217	CA11	carbonic anhydrase 11
cg06769815	1.52e-06	0.0106589	0.897358	0.718846	-0.178512	chr20	32606376	RALY	5'UTR	opensea	5'UTR-opensea	-24204	NR_109885	NR_109885	RALY-AS1	RALY antisense RNA 1
cg03050333	1.49e-06	0.0106254	0.545499	0.371988	-0.173511	chr9	127471270	NR6A1	Body	opensea	Body-opensea	15282	NR_029782	NR_029782	MIR181B2	microRNA 181b-2
cg18187200	1.45e-06	0.0103835	0.43736	0.304677	-0.132684	chr12	47479939		IGR	opensea	IGR-opensea	-6206	NM_181847	NM_181847	AMIGO2	adhesion molecule with Ig like domain 2
cg06849123	1.43e-06	0.0103418	0.694085	0.509589	-0.184496	chr3	185883941	DGKG	Body	opensea	Body-opensea	-57041	NM_004454	NM_004454	ETV5	ETS variant 5
cg05981968	1.38e-06	0.0100986	0.420421	0.252658	-0.167763	chr14	73614098	PSEN1	5'UTR	opensea	5'UTR-opensea	10956	NM_007318	NM_000021	PSEN1	presenilin 1
cg21616499	1.35e-06	0.00997699	0.323311	0.12598	-0.197332	chr12	89764989		IGR	opensea	IGR-opensea	-18354	NM_001946	NM_001946	DUSP6	dual specificity phosphatase 6
cg19002534	1.27e-06	0.0095571	0.776544	0.659196	-0.117348	chr15	92451707	SLCO3A1	Body	opensea	Body-opensea	54178	NR_135775	NM_013272	SLCO3A1	solute carrier organic anion transporter family member 3A1
cg26876317	1.24e-06	0.00940789	0.68379	0.499244	-0.184547	chr1	68444988	GNG12-AS1	Body	opensea	Body-opensea	72325	NM_004675	NM_004675	DIRAS3	DIRAS family GTPase 3
cg05118976	1.2e-06	0.00926431	0.363012	0.231774	-0.131237	chr14	55361901	GCH1	Body	opensea	Body-opensea	7640	NM_001024070	NM_000161	GCH1	GTP cyclohydrolase 1
cg24012955	1.19e-06	0.00926431	0.652455	0.504897	-0.147559	chr18	57331833	CCBE1	Body	opensea	Body-opensea	32810	NM_133459	NM_133459	CCBE1	collagen and calcium binding EGF domains 1
cg00118158	1.09e-06	0.00891666	0.734165	0.562767	-0.171398	chr2	100629297	AFF3	Body	opensea	Body-opensea	92747	NM_001025108	NM_002285	AFF3	AF4/FMR2 family member 3
cg08233685	1.06e-06	0.0087557	0.884578	0.76573	-0.118848	chr6	22594419		IGR	opensea	IGR-opensea	24742	NM_138574	NM_138574	HDGFL1	hepatoma derived growth factor-like 1
cg15971878	1.03e-06	0.00866116	0.564178	0.394345	-0.169833	chr2	226928686		IGR	opensea	IGR-opensea	-78823	NR_046102	NR_046102	LOC646736	uncharacterized LOC646736
cg12799576	9.49e-07	0.00812566	0.55604	0.420186	-0.135854	chr14	102496600	DYNC1H1	ExonBnd	opensea	ExonBnd-opensea	56911	NM_005348	NM_005348	HSP90AA1	heat shock protein 90 alpha family class A member 1
cg25244800	9.21e-07	0.00796885	0.682827	0.527771	-0.155056	chr15	37244374	MEIS2	Body	opensea	Body-opensea	20727	NR_107030	NR_107030	MIR8063	microRNA 8063
cg00725997	7.84e-07	0.00732489	0.46787	0.360217	-0.107653	chr9	13181823	MPDZ	Body	opensea	Body-opensea	97739	NM_001261407	NM_003829	MPDZ	multiple PDZ domain crumbs cell polarity complex component
cg14739776	8.17e-07	0.00732489	0.740523	0.600018	-0.140505	chr2	30378207	YPEL5	5'UTR	opensea	5'UTR-opensea	8458	NM_001127400	NM_016061	YPEL5	yippee like 5
cg16073030	8.26e-07	0.00732489	0.753176	0.612737	-0.14044	chr3	185639904	TRA2B	Body	opensea	Body-opensea	16019	NM_004593	NM_004593	TRA2B	transformer 2 beta homolog (Drosophila)
cg22929580	7.93e-07	0.00732489	0.767182	0.663452	-0.10373	chr22	20880707	MED15	5'UTR	opensea	5'UTR-opensea	18373	NM_001293237	NM_015889	MED15	mediator complex subunit 15
cg06414499	6.89e-07	0.00678616	0.475739	0.365829	-0.10991	chr10	90643335	STAMBPL1	5'UTR	shelf	5'UTR-shelf	3392	NM_020799	NM_020799	STAMBPL1	STAM binding protein like 1
cg21733013	6.64e-07	0.00662324	0.901419	0.73836	-0.163059	chr7	22359568	RAPGEF5	5'UTR	opensea	5'UTR-opensea	36964	NM_012294	NM_012294	RAPGEF5	Rap guanine nucleotide exchange factor 5
cg17515245	6.41e-07	0.0065466	0.925094	0.821159	-0.103934	chr3	149260247	WWTR1	Body	opensea	Body-opensea	67880	NM_004617	NM_004617	TM4SF4	transmembrane 4 L six family member 4
cg12290099	5.83e-07	0.00606196	0.631771	0.473241	-0.158529	chr16	27347066	IL4R	5'UTR	opensea	5'UTR-opensea	21837	NM_001257407	NM_000418	IL4R	interleukin 4 receptor
cg12978167	5.86e-07	0.00606196	0.873627	0.754252	-0.119375	chr9	84459145		IGR	opensea	IGR-opensea	-69206	NR_026851	NM_198509	SPATA31D5P	SPATA31 subfamily D member 5, pseudogene
cg02527531	5.66e-07	0.0059961	0.917043	0.785456	-0.131587	chr6	138151074	LOC100130476	Body	opensea	Body-opensea	-37250	NM_001270507	NM_006290	TNFAIP3	TNF alpha induced protein 3
cg04996912	5.29e-07	0.00567982	0.514568	0.381155	-0.133413	chr9	97411490		IGR	opensea	IGR-opensea	-8960	NM_001127628	NM_000507	FBP1	fructose-bisphosphatase 1
cg13588888	5.06e-07	0.00549442	0.510475	0.341984	-0.168491	chr15	35597620		IGR	opensea	IGR-opensea	66944	NR_037507	NR_037507	MIR3942	microRNA 3942
cg24180635	5.06e-07	0.00549442	0.855451	0.723067	-0.132384	chr8	81947855	PAG1	5'UTR	opensea	5'UTR-opensea	76447	NM_018440	NM_018440	PAG1	phosphoprotein membrane anchor with glycosphingolipid microdomains 1
cg07364927	4.89e-07	0.00546669	0.608648	0.487445	-0.121203	chr1	230307593	GALNT2	Body	opensea	Body-opensea	104652	NM_004481	NM_004481	GALNT2	polypeptide N-acetylgalactosaminyltransferase 2
cg09906928	4.9e-07	0.00546669	0.932109	0.824627	-0.107482	chr5	77808947	LHFPL2	5'UTR	shelf	5'UTR-shelf	135700	NM_005779	NM_005779	LHFPL2	lipoma HMGIC fusion partner-like 2
cg06777477	4.75e-07	0.00544356	0.262884	0.16123	-0.101654	chr15	74822406		IGR	opensea	IGR-opensea	-11111	NM_006465	NM_006465	ARID3B	AT-rich interaction domain 3B
cg09728869	4.75e-07	0.00544356	0.838256	0.683352	-0.154903	chr15	85951572	AKAP13	5'UTR	opensea	5'UTR-opensea	27726	NM_006738	NM_006738	AKAP13	A-kinase anchoring protein 13
cg20852179	4.56e-07	0.00537222	0.584701	0.432282	-0.152419	chr9	97411488		IGR	opensea	IGR-opensea	-8958	NM_001127628	NM_000507	FBP1	fructose-bisphosphatase 1
cg17229389	4.55e-07	0.00537222	0.906387	0.803321	-0.103066	chr12	120656820	PXN	Body	opensea	Body-opensea	17727	NR_038924	NR_038924	PXN-AS1	PXN antisense RNA 1
cg11397606	4.36e-07	0.00527679	0.877026	0.749094	-0.127932	chr1	67151389	SGIP1	Body	opensea	Body-opensea	57267	NR_036060	NR_036060	MIR3117	microRNA 3117
cg11556920	4.12e-07	0.0050583	0.871442	0.695361	-0.176081	chr10	69865822	MYPN	TSS200	opensea	TSS200-opensea	-51	NR_045662	NM_032578	MYPN	myopalladin
cg25826117	4.05e-07	0.0050538	0.934602	0.815786	-0.118815	chr18	47794129	CFAP53	TSS1500	shore	TSS1500-shore	-1238	NM_145020	NM_145020	CFAP53	cilia and flagella associated protein 53
cg02156723	3.96e-07	0.00501215	0.852274	0.724505	-0.127769	chr1	12100631		IGR	opensea	IGR-opensea	11417	NR_106787	NR_106787	MIR6729	microRNA 6729
cg12177289	3.78e-07	0.00485409	0.83334	0.705996	-0.127344	chr1	180329399	ACBD6	Body	opensea	Body-opensea	78125	NR_036067	NR_036067	MIR3121	microRNA 3121
cg25308901	3.34e-07	0.00435959	0.557291	0.30628	-0.251011	chr3	100729399		IGR	opensea	IGR-opensea	-17066	NM_015429	NM_015429	ABI3BP	ABI family member 3 binding protein
cg05374241	3.32e-07	0.00435959	0.905038	0.788479	-0.116559	chr1	39798100	MACF1	Body	opensea	Body-opensea	-77075	NM_015038	NM_015038	KIAA0754	KIAA0754
cg12866180	3.08e-07	0.00415912	0.754562	0.613135	-0.141426	chr11	61396297	RPLP0P2	ExonBnd	opensea	ExonBnd-opensea	13790	NR_002775	NR_002775	RPLP0P2	ribosomal protein lateral stalk subunit P0 pseudogene 2
cg18784314	3.09e-07	0.00415912	0.794883	0.628118	-0.166764	chr11	86106164	CCDC81	Body	opensea	Body-opensea	20387	NM_021827	NM_021827	CCDC81	coiled-coil domain containing 81
cg02887723	2.99e-07	0.00415639	0.687	0.515672	-0.171328	chr8	70527162	SULF1	Body	opensea	Body-opensea	22028	NR_132437	NM_015170	SULF1	sulfatase 1
cg09326079	2.98e-07	0.00415639	0.726016	0.601005	-0.125011	chr2	238107402		IGR	opensea	IGR-opensea	113319	NM_198189	NM_006710	COPS8	COP9 signalosome subunit 8
cg11492306	2.8e-07	0.00401597	0.54106	0.429186	-0.111874	chr10	90907269		IGR	opensea	IGR-opensea	59801	NM_003956	NM_003956	CH25H	cholesterol 25-hydroxylase
cg23712594	2.68e-07	0.00391255	0.897079	0.740946	-0.156132	chr1	226591890	PARP1	Body	shelf	Body-shelf	3910	NM_001618	NM_001618	PARP1	poly(ADP-ribose) polymerase 1
cg03498271	2.55e-07	0.0037867	0.324577	0.187482	-0.137094	chr5	38427885	EGFLAM	Body	opensea	Body-opensea	-17692	NM_182801	NM_152403	EGFLAM	EGF like, fibronectin type III and laminin G domains
cg04325963	2.48e-07	0.00375423	0.814201	0.705789	-0.108413	chr14	73613981	PSEN1	5'UTR	opensea	5'UTR-opensea	10839	NM_007318	NM_000021	PSEN1	presenilin 1
cg23732346	2.3e-07	0.00354206	0.577413	0.363248	-0.214165	chr15	42026571	MGA	Body	opensea	Body-opensea	-40060	NM_001265611	NM_014994	MAPKBP1	mitogen-activated protein kinase binding protein 1
cg08677259	2.21e-07	0.00353578	0.937154	0.792427	-0.144727	chr8	30087945	MIR548O2	Body	opensea	Body-opensea	74133	NM_006571	NM_006571	DCTN6	dynactin subunit 6
cg03025465	2.15e-07	0.00353453	0.688772	0.545084	-0.143689	chr3	141163704	ZBTB38	Body	opensea	Body-opensea	-42184	NM_001303246	NM_006506	RASA2	RAS p21 protein activator 2
cg11013714	2.17e-07	0.00353453	0.760777	0.605378	-0.155399	chr3	138128339		IGR	opensea	IGR-opensea	-25075	NM_031913	NM_031913	ESYT3	extended synaptotagmin 3
cg12680346	1.97e-07	0.00334621	0.474335	0.329768	-0.144567	chr3	175065007	NAALADL2	Body	opensea	Body-opensea	-22321	NR_039952	NR_039952	MIR4789	microRNA 4789
cg00886293	1.73e-07	0.00299078	0.522853	0.324811	-0.198042	chr20	49956410		IGR	opensea	IGR-opensea	113103	NR_036162	NR_036162	MIR3194	microRNA 3194
cg21954569	1.65e-07	0.00291773	0.639038	0.456806	-0.182232	chr8	106523161	ZFPM2	Body	opensea	Body-opensea	192015	NM_012082	NM_012082	ZFPM2	zinc finger protein, FOG family member 2
cg14546955	1.65e-07	0.00291773	0.691192	0.546369	-0.144823	chr11	105959819	AASDHPPT	Body	opensea	Body-opensea	-11355	NM_152433	NM_152433	KBTBD3	kelch repeat and BTB domain containing 3
cg13525106	1.5e-07	0.00276365	0.37271	0.263881	-0.108829	chr15	63050779	TLN2	Body	opensea	Body-opensea	-65376	NR_029709	NR_029709	MIR190A	microRNA 190a
cg13744613	1.47e-07	0.00276365	0.695318	0.558645	-0.136673	chr8	119061204	EXT1	Body	opensea	Body-opensea	62853	NM_000127	NM_000127	EXT1	exostosin glycosyltransferase 1
cg09688422	1.28e-07	0.00257947	0.596158	0.445054	-0.151104	chr11	105959824	AASDHPPT	Body	opensea	Body-opensea	-11360	NM_152433	NM_152433	KBTBD3	kelch repeat and BTB domain containing 3
cg25181170	1.31e-07	0.00257947	0.672357	0.549887	-0.12247	chr10	25162298	PRTFDC1	Body	opensea	Body-opensea	79274	NM_001282786	NM_020200	PRTFDC1	phosphoribosyl transferase domain containing 1
cg08330031	1.12e-07	0.00246786	0.371373	0.205247	-0.166126	chr10	104623503	C10orf32	3'UTR	opensea	3'UTR-opensea	-5706	NM_020682	NM_020682	AS3MT	arsenite methyltransferase
cg21436971	1.18e-07	0.00246786	0.358112	0.227233	-0.130879	chr5	107145270		IGR	opensea	IGR-opensea	-138675	NM_001962	NM_001962	EFNA5	ephrin A5
cg22006489	1.17e-07	0.00246786	0.816016	0.693014	-0.123003	chr19	11207145	LDLR	Body	opensea	Body-opensea	7108	NM_001195798	NM_000527	LDLR	low density lipoprotein receptor
cg20530613	8.55e-08	0.00201431	0.407356	0.285065	-0.122292	chr3	99440673	COL8A1	5'UTR	opensea	5'UTR-opensea	83234	NM_020351	NM_001850	COL8A1	collagen type VIII alpha 1 chain
cg07969609	8.38e-08	0.00201431	0.794822	0.627197	-0.167625	chr8	98438319		IGR	opensea	IGR-opensea	20405	NR_125390	NR_125390	LOC101927066	uncharacterized LOC101927066
cg02009587	7.08e-08	0.0018753	0.905898	0.769537	-0.136361	chr12	28185777		IGR	opensea	IGR-opensea	-60862	NM_198965	NM_002820	PTHLH	parathyroid hormone like hormone
cg11815984	6.07e-08	0.00171588	0.759813	0.551763	-0.208049	chr6	158921186	TULP4	Body	opensea	Body-opensea	-36281	NM_020823	NM_020823	TMEM181	transmembrane protein 181
cg21372381	5.32e-08	0.00155546	0.872522	0.725822	-0.1467	chr16	68368116	PRMT7	Body	opensea	Body-opensea	23100	NM_001290018	NM_019023	PRMT7	protein arginine methyltransferase 7
cg08428262	4.83e-08	0.00148201	0.568886	0.425364	-0.143522	chr3	112368398		IGR	opensea	IGR-opensea	-8409	NM_199512	NM_199511	CCDC80	coiled-coil domain containing 80
cg03920003	4.9e-08	0.00148201	0.782091	0.661422	-0.120669	chr1	154582007	ADAR	5'UTR	shore	5'UTR-shore	-1284	NM_015840	NM_001111	ADAR	adenosine deaminase, RNA specific
cg27210985	4.03e-08	0.00131485	0.874143	0.747806	-0.126336	chr15	89735484	ABHD2	Body	opensea	Body-opensea	29437	NM_000326	NM_000326	RLBP1	retinaldehyde binding protein 1
cg05724918	2.58e-08	0.000883921	0.79705	0.650805	-0.146245	chr3	152084221	MBNL1	Body	opensea	Body-opensea	-25443	NR_132656	NM_001123228	TMEM14EP	transmembrane protein 14E, pseudogene
cg16131123	2.61e-08	0.000883921	0.91544	0.806706	-0.108733	chr2	216272367	FN1	Body	opensea	Body-opensea	28423	NM_212482	NM_002026	FN1	fibronectin 1
cg00102184	2.03e-08	0.000747329	0.826639	0.652389	-0.17425	chr1	240194783		IGR	opensea	IGR-opensea	23960	NR_036695	NR_036695	RPS7P5	ribosomal protein S7 pseudogene 5
cg09485845	1.88e-08	0.000723949	0.752026	0.618894	-0.133132	chr15	70783715		IGR	opensea	IGR-opensea	95229	NR_135691	NR_135691	LOC101929151	uncharacterized LOC101929151
cg21335012	1.7e-08	0.000687205	0.58817	0.42419	-0.16398	chr2	30496325		IGR	opensea	IGR-opensea	41929	NM_030915	NM_030915	LBH	limb bud and heart development
cg23731908	1.69e-08	0.000687205	0.797535	0.58411	-0.213424	chr15	48687756		IGR	opensea	IGR-opensea	63392	NM_001948	NM_001948	DUT	deoxyuridine triphosphatase
cg06346099	1.61e-08	0.000687205	0.879422	0.682277	-0.197146	chr6	160103519	SOD2	3'UTR	opensea	3'UTR-opensea	10840	NM_001322815	NM_000636	SOD2	superoxide dismutase 2, mitochondrial
cg26770947	1.28e-08	0.000601363	0.304409	0.158866	-0.145543	chr12	110464779	ANKRD13A	Body	opensea	Body-opensea	27545	NM_033121	NM_033121	ANKRD13A	ankyrin repeat domain 13A
cg10893604	1.09e-08	0.000568845	0.490875	0.285417	-0.205458	chr8	27976377	ELP3	Body	opensea	Body-opensea	25794	NM_001284220	NM_018091	ELP3	elongator acetyltransferase complex subunit 3
cg08533905	1.14e-08	0.000568845	0.873505	0.700262	-0.173243	chr15	77770470	HMG20A	Body	opensea	Body-opensea	-47466	NR_135692	NR_135692	LOC101929457	uncharacterized LOC101929457
cg14255103	1.07e-08	0.000568845	0.938771	0.814778	-0.123993	chr1	183078899	LAMC1	Body	opensea	Body-opensea	-76274	NM_018891	NM_005562	LAMC2	laminin subunit gamma 2
cg12463883	8.04e-09	0.000522904	0.837717	0.673906	-0.163811	chr13	108237965	FAM155A	Body	opensea	Body-opensea	-54370	NR_031671	NR_031671	MIR1267	microRNA 1267
cg03001703	8.64e-09	0.000522904	0.919343	0.746464	-0.172879	chr10	89605934		IGR	opensea	IGR-opensea	17259	NM_001126049	NM_001126049	KLLN	killin, p53-regulated DNA replication inhibitor
cg12299795	6.8e-09	0.000516525	0.608763	0.498044	-0.110719	chr1	64982093	CACHD1	Body	opensea	Body-opensea	10497	NM_001293274	NM_020925	CACHD1	cache domain containing 1
cg17612461	7.31e-09	0.000516525	0.900462	0.652083	-0.248379	chr6	42298917	TRERF1	5'UTR	opensea	5'UTR-opensea	-113285	NM_018141	NM_018141	MRPS10	mitochondrial ribosomal protein S10
cg12328429	5.7e-09	0.000483206	0.841955	0.646199	-0.195756	chr11	86350134	ME3	Body	opensea	Body-opensea	33105	NM_001014811	NM_006680	ME3	malic enzyme 3
cg04770944	5.69e-09	0.000483206	0.907309	0.743545	-0.163764	chr12	69069079	LOC100507250	Body	opensea	Body-opensea	11559	NR_038930	NR_038930	LOC100507250	uncharacterized LOC100507250
cg04924225	4.25e-09	0.000449884	0.901669	0.721167	-0.180503	chr8	16973644	MICU3	Body	opensea	Body-opensea	-40191	NM_016353	NM_016353	ZDHHC2	zinc finger DHHC-type containing 2
cg24226193	2.63e-09	0.000318917	0.76878	0.665147	-0.103633	chr7	28191663	JAZF1	Body	opensea	Body-opensea	-28412	NR_034097	NR_034097	JAZF1-AS1	JAZF1 antisense RNA 1
cg22436256	2.4e-09	0.000318917	0.912289	0.768322	-0.143967	chr17	79588923	NPLOC4	Body	opensea	Body-opensea	15255	NM_017921	NM_017921	NPLOC4	NPL4 homolog, ubiquitin recognition factor
cg11638553	1.43e-09	0.000241597	0.907138	0.769661	-0.137477	chr7	137605005	CREB3L2	Body	opensea	Body-opensea	12728	NM_001318246	NM_194071	CREB3L2	cAMP responsive element binding protein 3 like 2
cg05089197	6.27e-10	0.000173067	0.441247	0.247624	-0.193623	chr6	11194815	NEDD9	Body	opensea	Body-opensea	38099	NM_182966	NM_006403	NEDD9	neural precursor cell expressed, developmentally down-regulated 9
cg19668693	8.17e-10	0.000173067	0.628033	0.399314	-0.228719	chr14	71715030		IGR	opensea	IGR-opensea	-150023	NR_001276	NR_001276	SNORD56B	small nucleolar RNA, C/D box 56B
cg02609817	5.25e-10	0.000173067	0.903729	0.690095	-0.213634	chr12	104179281	NT5DC3	Body	opensea	Body-opensea	55693	NM_001031701	NM_016575	NT5DC3	5'-nucleotidase domain containing 3
cg16848535	1.23e-10	0.000104597	0.839737	0.601685	-0.238051	chr2	72993373	EXOC6B	Body	opensea	Body-opensea	59797	NR_135774	NM_015189	EXOC6B	exocyst complex component 6B
