# Supplementary material for: The role of DNA demethylation in liver to pancreas transdifferentiation
Source: Stem Cell Res Ther. 2022 Sep 16;13:476. doi: 10.1186/s13287-022-03159-6 (PMC9482206; doi:10.1186/s13287-022-03159-6)
Supplement: Supplementary file 3 — Additional file 3. Table S2. TD-prone cells compared to TD-resistant cells. [file 13287_2022_3159_MOESM3_ESM.xlsx]

## Sheet: delta20_P_0.05
CG	Resistant.1	Resistant.2	Resistant.3	Resistant.4	Prone.1	Prone.2	Prone.Ctrl.D2.1	Prone.Ctrl.D2.2	Prone.Ctrl.D5.1	Prone.Ctrl.D5.2	Prone.PNM_D2.1	Prone.PNM_D2.2	Prone.PNM_D2.3	Prone.PNM_D5.1	Prone.PNM_D5.2	Prone.PNM_D5.3	Resistant_to_Prone.logFC	Resistant_to_Prone.AveExpr	Resistant_to_Prone.t	Resistant_to_Prone.P.Value	Resistant_to_Prone.adj.P.Val	Resistant_to_Prone.B	Resistant_to_Prone.Resistant_AVG	Resistant_to_Prone.Prone_AVG	Resistant_to_Prone.deltaBeta	Resistant_to_Prone.CHR	Resistant_to_Prone.MAPINFO	Resistant_to_Prone.Strand	Resistant_to_Prone.Type	Resistant_to_Prone.gene	Resistant_to_Prone.feature	Resistant_to_Prone.cgi	Resistant_to_Prone.feat.cgi	Resistant_to_Prone.UCSC_Islands_Name	Resistant_to_Prone.SNP_ID	Resistant_to_Prone.SNP_DISTANCE
cg23402814	0.907966	0.906142	0.528822	0.542072	0.0578968	0.0752175	0.0672089	0.0636544	0.216841	0.195312	0.0711191	0.15506	0.196149	0.0771342	0.16421	0.170972	0.566719	0.339371	4.8987	0.000813063	0.0271311	-0.52185	0.679402	0.112683	-0.566719	7	135175311	R	II	CNOT4	5'UTR	opensea	5'UTR-opensea		rs190565479;rs139170874;rs533909600	50;13;10
cg17438457	0.948195	0.934994	0.592691	0.622598	0.0866916	0.0889127	0.0917375	0.101441	0.331448	0.276437	0.118052	0.263787	0.25552	0.111817	0.258978	0.27716	0.551221	0.384998	5.02274	0.000684672	0.0240757	-0.343324	0.715731	0.16451	-0.551221	1	53094893	R	II		IGR	shelf	IGR-shelf	chr1:53098629-53099303	rs112825095;rs190479541	16;1
cg15667607	0.844817	0.830209	0.524364	0.568384	0.0833099	0.0990817	0.108671	0.0871612	0.195621	0.165476	0.0937911	0.194555	0.165223	0.09659	0.147189	0.172548	0.551192	0.347399	6.04679	0.000179983	0.0098334	1.04388	0.678114	0.126922	-0.551192	3	78096058	F	II		IGR	opensea	IGR-opensea		rs575588392;rs76231131	1;16
cg10982664	0.882848	0.855508	0.449929	0.46609	0.0571111	0.0594416	0.064733	0.064552	0.165682	0.158252	0.0691019	0.143581	0.164604	0.0766542	0.167468	0.184385	0.535343	0.312525	4.27124	0.00200708	0.0494591	-1.45902	0.633731	0.0983881	-0.535343	5	78407418	R	II	BHMT	TSS200	opensea	TSS200-opensea
cg17645165	0.887344	0.86882	0.592545	0.576609	0.092517	0.110432	0.125062	0.114846	0.283643	0.253141	0.115448	0.229096	0.212742	0.141191	0.215646	0.244532	0.532668	0.381143	5.47511	0.0003727	0.0159886	0.288487	0.700744	0.168076	-0.532668	11	70966447	R	II		IGR	shelf	IGR-shelf	chr11:70962173-70964161	rs191658069;rs576343037;rs544129134	32;20;19
cg23575219	0.910308	0.898325	0.527823	0.54527	0.0984765	0.113695	0.0974669	0.0994384	0.266794	0.246655	0.0985654	0.209812	0.24479	0.121481	0.221806	0.270811	0.518144	0.367348	4.48445	0.00146702	0.0402574	-1.13433	0.678235	0.16009	-0.518144	9	115250537	F	II	KIAA1958	5'UTR	shore	5'UTR-shore	chr9:115248728-115249744	rs538787270;rs147420594;rs139458132	1;10;31
cg05590818	0.88623	0.894338	0.572963	0.576225	0.120379	0.100078	0.117059	0.118661	0.28692	0.319435	0.13356	0.220147	0.239833	0.133264	0.268523	0.272099	0.516782	0.387812	5.03972	0.000668863	0.0237021	-0.319056	0.697881	0.181099	-0.516782	2	171943243	F	II	TLK1	Body	opensea	Body-opensea
cg20546778	0.870033	0.910397	0.56405	0.54622	0.115824	0.132193	0.113528	0.137651	0.270056	0.258674	0.131636	0.228589	0.240477	0.123439	0.260968	0.290591	0.511947	0.384326	4.91471	0.000795131	0.0267382	-0.498686	0.691494	0.179547	-0.511947	8	75263599	F	II	GDAP1	Body	shore	Body-shore	chr8:75262521-75263044	rs144037310	48
cg00221694	0.842702	0.782978	0.47242	0.475408	0.0593413	0.0787942	0.0851298	0.0865797	0.208609	0.184922	0.089135	0.159286	0.181409	0.102608	0.166929	0.194021	0.51125	0.322761	4.77552	0.000966526	0.0304651	-0.70139	0.629512	0.118261	-0.51125	5	178803998	R	II		IGR	shelf	IGR-shelf	chr5:178801298-178801816	rs141469457;rs540491510	37;2
cg05615595	0.808035	0.709107	0.539553	0.569751	0.0934883	0.102592	0.152406	0.139505	0.163686	0.188571	0.131498	0.183989	0.149182	0.110066	0.164275	0.194516	0.511059	0.348077	7.52673	3.31e-05	0.00324067	2.78991	0.654713	0.143653	-0.511059	12	124343780	F	II	DNAH10	Body	opensea	Body-opensea		rs11057373;rs201100082;rs200525395;rs200692078	0;3;26;34
cg12322847	0.878067	0.897161	0.5411	0.580728	0.12918	0.140102	0.11686	0.125057	0.271231	0.269113	0.138263	0.24933	0.27469	0.139298	0.269807	0.263821	0.50747	0.387409	4.89338	0.000819119	0.0272773	-0.529557	0.69189	0.184421	-0.50747	6	166133154	F	II		IGR	opensea	IGR-opensea		rs61467099	4
cg18301598	0.839213	0.872957	0.531593	0.53331	0.150207	0.110031	0.0933608	0.113878	0.280192	0.236308	0.111185	0.224383	0.237961	0.138455	0.212639	0.24593	0.504676	0.370725	4.97413	0.000732181	0.0252283	-0.413016	0.673531	0.168855	-0.504676	11	126608944	F	II	KIRREL3	Body	opensea	Body-opensea		rs550786058	0
cg21972977	0.919284	0.91283	0.561952	0.554846	0.106969	0.133142	0.102043	0.127001	0.299349	0.311217	0.127635	0.278448	0.303166	0.129857	0.258915	0.26388	0.504099	0.389077	4.4534	0.00153491	0.0415197	-1.18122	0.691536	0.187438	-0.504099	4	74702097	F	II	CXCL6	TSS200	shore	TSS200-shore	chr4:74702420-74702627	rs79143912;rs532039148;rs1951243;rs568657784;rs535506985	22;31;33;40;44
cg01697287	0.864856	0.892805	0.604617	0.503085	0.100781	0.140607	0.11267	0.124249	0.273832	0.301703	0.143964	0.274043	0.192878	0.131008	0.264714	0.29057	0.503178	0.383115	4.7618	0.00098545	0.030865	-0.721521	0.685022	0.181844	-0.503178	8	56434602	F	II	XKR4	Body	opensea	Body-opensea		rs537006230;rs556706186	0;12
cg14872005	0.77913	0.738416	0.506557	0.496341	0.0814797	0.0864279	0.0878879	0.103906	0.196484	0.182708	0.0906688	0.157427	0.131579	0.105512	0.159095	0.163031	0.501818	0.325244	6.03424	0.000182796	0.00994448	1.02781	0.626334	0.124516	-0.501818	4	55393119	F	II		IGR	opensea	IGR-opensea		rs577913904;rs568648878	0;9
cg07322296	0.882431	0.879391	0.706598	0.668447	0.232718	0.206291	0.202231	0.206545	0.334011	0.354453	0.205461	0.308013	0.335116	0.214991	0.315159	0.289251	0.501519	0.468143	7.84406	2.38e-05	0.00260587	3.12829	0.769054	0.267535	-0.501519	22	50661779	F	II	TUBGCP6	Body	shelf	Body-shelf	chr22:50657480-50657937
cg26020521	0.871979	0.899949	0.596725	0.645587	0.162478	0.167654	0.150598	0.129164	0.353289	0.307979	0.187516	0.32221	0.29098	0.193047	0.310081	0.313557	0.500398	0.422402	5.55684	0.000334949	0.0148939	0.399405	0.722641	0.222243	-0.500398	11	8680436	F	II	TRIM66	TSS200	opensea	TSS200-opensea		rs528575762;rs115248232;rs191269141	1;28;33
cg10639368	0.894057	0.833015	0.505673	0.514754	0.0919422	0.107994	0.0999329	0.112196	0.289181	0.266205	0.111695	0.19668	0.237959	0.124123	0.233444	0.264169	0.499167	0.362335	4.53451	0.00136423	0.0383397	-1.05901	0.661836	0.162669	-0.499167	2	240241218	R	II	HDAC4	Body	opensea	Body-opensea		rs146131847;rs74779931;rs74972876;rs572725454	49;48;10;1
cg21015554	0.767892	0.781174	0.412699	0.422169	0.0496416	0.0613221	0.0654052	0.0625158	0.155914	0.141497	0.0702226	0.139555	0.131871	0.0791672	0.139556	0.143629	0.498732	0.290359	4.46113	0.0015177	0.041215	-1.16953	0.589598	0.090866	-0.498732	2	232062665	R	II	ARMC9	TSS1500	shore	TSS1500-shore	chr2:232063173-232063616	rs538850692;rs181999580	15;1
cg02415719	0.809412	0.775088	0.43623	0.482577	0.0875139	0.0816669	0.0849708	0.0824835	0.201452	0.180192	0.091275	0.144831	0.169149	0.0859845	0.169231	0.170032	0.497792	0.320009	4.87924	0.000835455	0.0276455	-0.550065	0.618684	0.120892	-0.497792	7	156573681	R	II	LMBR1	Body	opensea	Body-opensea		rs528418707;rs74440477	39;5
cg24028202	0.813052	0.720565	0.51749	0.474741	0.108661	0.102234	0.098244	0.0875423	0.18754	0.197265	0.0983479	0.17099	0.184875	0.121838	0.148742	0.209945	0.496047	0.330409	5.84585	0.000231291	0.0116316	0.783783	0.628037	0.13199	-0.496047	15	74424640	R	II	ISLR2	5'UTR	shore	5'UTR-shore	chr15:74425091-74428821
cg13950186	0.797045	0.829572	0.491982	0.546249	0.119485	0.107111	0.116914	0.131752	0.21431	0.226297	0.16254	0.200189	0.329595	0.139934	0.216346	0.250042	0.493795	0.356207	5.19138	0.000543926	0.0206612	-0.104242	0.652483	0.158689	-0.493795	17	27883139	F	II		IGR	opensea	IGR-opensea		rs560942935;rs186779762	1;19
cg08790638	0.915535	0.905524	0.558739	0.604269	0.146902	0.160435	0.150667	0.133125	0.363911	0.318731	0.131884	0.25132	0.310735	0.14439	0.276994	0.314313	0.492144	0.417242	4.86683	0.000850087	0.0279596	-0.568096	0.712528	0.220384	-0.492144	11	36476272	R	II	PRR5L	Body	opensea	Body-opensea		rs187797585;rs371818926	37;13
cg03348079	0.798319	0.728372	0.465569	0.441514	0.0776713	0.104793	0.0850876	0.0774864	0.150603	0.153713	0.0774309	0.137579	0.148166	0.0935039	0.142536	0.162906	0.492092	0.309784	5.10487	0.000611769	0.0223549	-0.226361	0.60504	0.112947	-0.492092	12	95099198	R	II		IGR	opensea	IGR-opensea
cg25848659	0.871982	0.840492	0.492014	0.516709	0.120233	0.13976	0.109353	0.109421	0.249482	0.268026	0.121856	0.23557	0.249433	0.113029	0.217084	0.236802	0.491981	0.36705	4.66238	0.00113506	0.0339496	-0.868231	0.662239	0.170258	-0.491981	6	42690569	R	II	PRPH2	TSS1500	opensea	TSS1500-opensea		rs141101109;rs193204869	2;1
cg20109939	0.888599	0.912196	0.546492	0.577475	0.123387	0.141117	0.13098	0.141882	0.328157	0.325699	0.14642	0.286651	0.290283	0.160263	0.315125	0.311335	0.48743	0.40166	4.56033	0.00131426	0.0373978	-1.02031	0.694118	0.206688	-0.48743	1	211913031	R	II		IGR	opensea	IGR-opensea		rs139942992	43
cg13633625	0.904874	0.926691	0.773369	0.776471	0.288424	0.272441	0.264603	0.292943	0.405702	0.447303	0.295778	0.372233	0.415301	0.302163	0.403491	0.46486	0.487246	0.538807	10.2	2.7e-06	0.000654946	5.31003	0.831155	0.343908	-0.487246	9	114706971	R	II		IGR	opensea	IGR-opensea		rs140907487	37
cg04850976	0.888166	0.901482	0.587171	0.671383	0.188367	0.188686	0.182068	0.170245	0.369262	0.370096	0.180409	0.300112	0.29714	0.201863	0.376457	0.35531	0.484968	0.448215	5.76576	0.000255996	0.0124491	0.67848	0.739196	0.254228	-0.484968	16	3782990	F	II	CREBBP	Body	shore	Body-shore	chr16:3781214-3781418
cg19123916	0.867083	0.939371	0.584859	0.597391	0.152375	0.160273	0.147112	0.138423	0.330654	0.372402	0.167858	0.281829	0.322428	0.163199	0.3621	0.308628	0.484936	0.420429	4.87285	0.00084295	0.0278103	-0.55934	0.711391	0.226455	-0.484936	4	48484788	R	II	SLC10A4	TSS1500	shore	TSS1500-shore	chr4:48485362-48486473
cg05066213	0.747261	0.718877	0.413919	0.410905	0.0567619	0.0621635	0.0580681	0.0543776	0.140071	0.134934	0.0821137	0.111307	0.125907	0.0641664	0.122383	0.127681	0.48404	0.279916	4.60762	0.00122772	0.0356987	-0.949653	0.57034	0.0863004	-0.48404	4	55442371	R	II		IGR	opensea	IGR-opensea		rs17084486;rs148629133;rs181324686	43;30;2
cg03807665	0.890574	0.930295	0.704085	0.675082	0.216522	0.220458	0.193483	0.224151	0.409298	0.399599	0.237628	0.356802	0.370446	0.223408	0.373446	0.374871	0.4808	0.484698	6.54645	9.87e-05	0.00660488	1.66597	0.773178	0.292378	-0.4808	10	122368348	R	II	MIR5694	Body	opensea	Body-opensea		rs114121945	2
cg13065206	0.870905	0.86615	0.511772	0.548016	0.11388	0.125755	0.118986	0.113243	0.313309	0.318043	0.1408	0.261748	0.255414	0.144387	0.264966	0.261493	0.480494	0.380364	4.38662	0.00169255	0.0441789	-1.28253	0.66866	0.188166	-0.480494	15	41062017	F	II	DNAJC17	Body	opensea	Body-opensea		rs549477696	35
cg26853787	0.783692	0.810172	0.438056	0.489019	0.0874566	0.0885694	0.09731	0.0975904	0.221104	0.226781	0.0960582	0.213886	0.184603	0.137051	0.187376	0.21026	0.479605	0.330128	4.45605	0.00152899	0.0414125	-1.17722	0.617891	0.138286	-0.479605	2	202904337	R	II		IGR	shelf	IGR-shelf	chr2:202897386-202901046
cg03106413	0.886675	0.874842	0.549523	0.537305	0.131815	0.141737	0.138849	0.149541	0.311783	0.331678	0.139235	0.255025	0.274207	0.142177	0.280779	0.295203	0.479538	0.398922	4.65494	0.0011472	0.0341725	-0.879265	0.686645	0.207107	-0.479538	1	6683528	R	II	PHF13	3'UTR	shore	3'UTR-shore	chr1:6685071-6685691	rs575221254	24
cg17592363	0.897215	0.899128	0.552571	0.52619	0.131437	0.125405	0.147523	0.14349	0.335923	0.298996	0.147364	0.31301	0.274875	0.150244	0.273885	0.361641	0.478627	0.397037	4.34381	0.00180265	0.0461139	-1.3478	0.684214	0.205587	-0.478627	7	104930547	R	II	SRPK2	5'UTR	opensea	5'UTR-opensea		rs530540290;rs141052502	8;2
cg10810804	0.880252	0.904853	0.557634	0.576608	0.135826	0.152971	0.136993	0.137665	0.321448	0.333706	0.153523	0.274794	0.261121	0.166974	0.294847	0.348079	0.476964	0.404984	4.48368	0.00146867	0.0402872	-1.1355	0.691162	0.214199	-0.476964	16	1200097	F	II		IGR	island	IGR-island	chr16:1199824-1200098
cg11414975	0.809294	0.776916	0.402782	0.456395	0.081047	0.0926672	0.087947	0.0922892	0.179515	0.204032	0.0823183	0.166932	0.14767	0.0892059	0.173934	0.170408	0.476811	0.317107	4.27773	0.00198782	0.0491635	-1.44904	0.603194	0.126383	-0.476811	7	139126810	F	II		IGR	opensea	IGR-opensea		rs192577460;rs372691127;rs4732380	47;48;49
cg08810844	0.837783	0.838203	0.605044	0.586661	0.169085	0.168388	0.149745	0.192404	0.313463	0.276635	0.193095	0.280037	0.279641	0.168387	0.226614	0.28917	0.476111	0.413663	5.71433	0.000273356	0.0130085	0.61038	0.69933	0.223219	-0.476111	6	147288992	F	II	STXBP5-AS1	Body	opensea	Body-opensea		rs181034651	4
cg07945177	0.8455	0.859894	0.556156	0.551953	0.152296	0.185578	0.161361	0.158397	0.286995	0.303782	0.189111	0.290541	0.272215	0.171679	0.295254	0.412794	0.475505	0.405136	5.33672	0.00044753	0.0180517	0.0984224	0.690439	0.214934	-0.475505	12	75683519	R	II	CAPS2	Body	opensea	Body-opensea		rs548767303;rs367774244;rs199654216;rs144198119	24;16;2;1
cg05842846	0.79165	0.720987	0.464831	0.483039	0.111778	0.125897	0.116975	0.0842305	0.192131	0.222933	0.098573	0.176157	0.203184	0.12891	0.200728	0.193415	0.475259	0.332333	5.81753	0.000239718	0.0119277	0.746657	0.617488	0.142229	-0.475259	17	67089736	R	II	ABCA6	Body	opensea	Body-opensea		rs565044663	21
cg04298323	0.554779	0.501265	0.61667	0.671222	0.109387	0.130422	0.128975	0.105194	0.097856	0.0918202	0.121936	0.0857248	0.086044	0.126246	0.111529	0.0980331	0.474328	0.294385	11.2599	1.16e-06	0.000399817	6.1317	0.578982	0.104654	-0.474328	10	95372195	R	II	PDE6C	TSS200	opensea	TSS200-opensea		rs544373384;rs558094955;rs374553933	44;38;9
cg26535075	0.876828	0.88693	0.635714	0.624414	0.209209	0.191942	0.177483	0.183514	0.35023	0.370055	0.170522	0.34714	0.286501	0.218292	0.298589	0.326491	0.474013	0.448587	5.79079	0.00024798	0.012184	0.711495	0.732995	0.258982	-0.474013	11	28841525	R	II		IGR	opensea	IGR-opensea		rs17658492;rs570569052;rs139626614;rs553024015	25;23;2;1
cg21775965	0.799124	0.84069	0.503638	0.536173	0.145315	0.149836	0.134524	0.12648	0.257673	0.253948	0.154629	0.233786	0.201699	0.136079	0.266642	0.282008	0.472547	0.373901	5.00841	0.000698317	0.0244013	-0.363824	0.657429	0.184882	-0.472547	21	26745292	R	II		IGR	opensea	IGR-opensea		rs73896379	2
cg00126498	0.83637	0.87306	0.549546	0.510477	0.153859	0.1703	0.175142	0.150133	0.271819	0.307863	0.10393	0.225495	0.271181	0.179065	0.2846	0.295672	0.471897	0.399154	5.09389	0.00062101	0.0225679	-0.241938	0.682292	0.210395	-0.471897	6	150286838	F	II	ULBP1	Body	shore	Body-shore	chr6:150284682-150286515	rs6911137	40
cg24464298	0.782916	0.834339	0.488165	0.484164	0.0995386	0.142564	0.104592	0.130304	0.231329	0.238087	0.113984	0.212257	0.197293	0.130273	0.219521	0.213556	0.470496	0.352316	4.56459	0.0013062	0.0372444	-1.01392	0.634613	0.164118	-0.470496	X	46621299	F	II		IGR	shelf	IGR-shelf	chrX:46618013-46618969
cg02665929	0.896916	0.866544	0.728078	0.739078	0.260877	0.26441	0.296076	0.28216	0.3876	0.427761	0.300421	0.383194	0.374655	0.278196	0.389348	0.408271	0.467754	0.518567	9.4394	5.19e-06	0.000980278	4.66386	0.799219	0.331465	-0.467754	1	151821328	F	II	THEM5	Body	opensea	Body-opensea		rs529608677;rs549656519	1;20
cg08234777	0.829958	0.779121	0.482363	0.480342	0.131854	0.118801	0.110588	0.108907	0.231595	0.239655	0.111165	0.204746	0.207153	0.13588	0.22594	0.209223	0.46737	0.34979	4.52187	0.00138944	0.0388136	-1.078	0.630211	0.162842	-0.46737	1	43397964	F	II	SLC2A1	Body	opensea	Body-opensea		rs534065867;rs554229312;rs531068847;rs536853613	22;25;30;49
cg03662494	0.778465	0.758207	0.463318	0.488632	0.0953786	0.106156	0.0929037	0.127333	0.220108	0.233309	0.168314	0.162214	0.203038	0.0738627	0.164686	0.19128	0.466527	0.335673	4.87861	0.000836195	0.0276586	-0.550984	0.615589	0.149062	-0.466527	X	39958956	R	II	BCOR	5'UTR	island	5'UTR-island	chrX:39953434-39969247
cg10111352	0.800434	0.766762	0.469054	0.466399	0.118402	0.130273	0.116242	0.112549	0.198737	0.232122	0.128033	0.210668	0.193492	0.113831	0.218054	0.227765	0.466452	0.341602	4.91199	0.000798143	0.0268088	-0.502614	0.621473	0.155021	-0.466452	16	16082095	R	II	ABCC1	Body	opensea	Body-opensea
cg00876532	0.877591	0.843611	0.60989	0.597218	0.178012	0.180848	0.153443	0.149164	0.335106	0.364617	0.184666	0.313653	0.296506	0.234477	0.317856	0.324449	0.466148	0.425254	5.16768	0.000561663	0.0210963	-0.137581	0.704943	0.238795	-0.466148	7	130081810	F	II	CEP41	TSS1500	shore	TSS1500-shore	chr7:130080527-130081067	rs3807137	49
cg15182493	0.716242	0.667532	0.395449	0.396395	0.0600347	0.0673405	0.0659056	0.0598572	0.129388	0.0996366	0.0651375	0.103025	0.110604	0.07514	0.106969	0.137756	0.462685	0.269176	4.83938	0.000883421	0.0287007	-0.608039	0.546787	0.0841018	-0.462685	2	43031700	F	II		IGR	opensea	IGR-opensea		rs543790481;rs563958001;rs112918128	19;25;47
cg16517367	0.756518	0.735118	0.492548	0.487806	0.105401	0.110388	0.116707	0.104633	0.158808	0.222308	0.161063	0.168489	0.155928	0.0991276	0.179542	0.200891	0.462052	0.330736	4.8883	0.000824949	0.0274178	-0.536922	0.607967	0.145915	-0.462052	17	68087590	F	II	KCNJ16	5'UTR	opensea	5'UTR-opensea		rs549303795;rs567586661;rs531958009	4;11;36
cg18590538	0.869242	0.839541	0.637195	0.642886	0.219512	0.231528	0.175776	0.20646	0.337111	0.381718	0.271395	0.352631	0.299698	0.214738	0.368955	0.360646	0.461082	0.45509	6.28615	0.000134419	0.00809769	1.34623	0.731739	0.270657	-0.461082	5	148724026	R	II	GRPEL2	TSS1500	shore	TSS1500-shore	chr5:148724888-148725325	rs540562790;rs186106868;rs562237310	46;17;1
cg17476271	0.896985	0.825439	0.536044	0.5157	0.132415	0.158537	0.133674	0.14406	0.327229	0.301173	0.177235	0.341815	0.307463	0.178935	0.304841	0.323748	0.46105	0.392237	4.35294	0.00177856	0.0457106	-1.33387	0.668867	0.207817	-0.46105	11	128562408	F	II	FLI1	TSS1500	shore	TSS1500-shore	chr11:128562671-128565011
cg19634724	0.869827	0.88035	0.544073	0.567291	0.194831	0.147361	0.135629	0.141907	0.331959	0.360505	0.156716	0.303169	0.287855	0.193265	0.318169	0.334688	0.460265	0.411861	4.50107	0.00143201	0.0396064	-1.10929	0.68802	0.227755	-0.460265	2	127413156	F	II	GYPC	TSS1500	shore	TSS1500-shore	chr2:127413696-127414171	rs189328377;rs541776839;rs182221543	12;20;27
cg04968249	0.918817	0.890424	0.628808	0.665555	0.196581	0.212418	0.175552	0.198445	0.417493	0.433019	0.208155	0.370013	0.356908	0.22688	0.367877	0.356635	0.459913	0.469449	5.37806	0.000423605	0.0174053	0.1555	0.745397	0.285483	-0.459913	9	88967853	F	II	ZCCHC6	Body	shore	Body-shore	chr9:88969007-88969904	rs145331258	14
cg16634389	0.79708	0.775813	0.477806	0.502127	0.101972	0.126462	0.138472	0.123273	0.293785	0.222299	0.155592	0.2242	0.238525	0.140143	0.232183	0.255338	0.457727	0.354797	4.76356	0.000983003	0.0308123	-0.71894	0.629433	0.171706	-0.457727	11	82557186	R	II	PRCP	Body	opensea	Body-opensea		rs531164108	28
cg04239672	0.787976	0.849355	0.491123	0.493872	0.134369	0.12273	0.118141	0.104761	0.276621	0.287003	0.150744	0.247351	0.255126	0.136845	0.212098	0.254339	0.457091	0.362309	4.26288	0.00203214	0.0498707	-1.47186	0.636564	0.179473	-0.457091	14	63669811	R	II	RHOJ	TSS1500	opensea	TSS1500-opensea		rs184096716	3
cg15924448	0.858913	0.833435	0.548259	0.582914	0.152407	0.139022	0.158936	0.197866	0.333989	0.36785	0.185337	0.287087	0.310262	0.200576	0.337766	0.307143	0.456236	0.414674	4.95578	0.000751027	0.0256849	-0.439414	0.688415	0.232179	-0.456236	2	178990324	F	II	RBM45	Body	opensea	Body-opensea		rs112157634;rs181841407;rs113146682	0;28;48
cg16130443	0.925663	0.939703	0.613667	0.637421	0.163192	0.199032	0.174028	0.181074	0.4015	0.441462	0.180466	0.346153	0.43412	0.231611	0.39377	0.405225	0.45419	0.458387	4.52756	0.00137804	0.038602	-1.06945	0.730901	0.27671	-0.45419	1	53769558	F	II	LRP8	Body	opensea	Body-opensea		rs534498405;rs115827290	30;32
cg05105906	0.705917	0.680332	0.444531	0.462718	0.0857709	0.0811906	0.0883829	0.0916337	0.174228	0.163899	0.105165	0.152576	0.14266	0.126982	0.163906	0.181095	0.453844	0.299669	5.26931	0.000489728	0.0192267	0.00480882	0.571976	0.118132	-0.453844	14	92365814	F	II	FBLN5	Body	opensea	Body-opensea
cg18608219	0.861137	0.895922	0.628185	0.55903	0.172868	0.160383	0.169511	0.174234	0.362285	0.355538	0.216068	0.35479	0.407598	0.222793	0.316759	0.311541	0.453676	0.429119	4.62372	0.00119966	0.035185	-0.925661	0.701325	0.247649	-0.453676	20	11800608	F	II	LINC00687	Body	opensea	Body-opensea		rs570071299;rs149973948;rs111229358	1;30;38
cg21808368	0.81422	0.7505	0.654252	0.678984	0.253939	0.217731	0.219508	0.213666	0.343289	0.288905	0.255879	0.280525	0.320191	0.265526	0.269914	0.320096	0.45315	0.447547	9.25601	6.11e-06	0.0010806	4.5003	0.719437	0.266287	-0.45315	2	60763415	F	II	BCL11A	Body	opensea	Body-opensea		rs555864072	11
cg02408103	0.743574	0.729831	0.515178	0.517903	0.107843	0.139343	0.120865	0.136684	0.24305	0.2694	0.146272	0.20674	0.213155	0.149986	0.179031	0.227426	0.452289	0.352582	5.99652	0.000191542	0.010244	0.979356	0.623956	0.171667	-0.452289	12	58241213	R	II	CTDSP2	TSS1500	shore	TSS1500-shore	chr12:58238840-58241046	rs551167895	14
cg26704660	0.817997	0.824815	0.500608	0.530499	0.132471	0.145546	0.14842	0.157968	0.287983	0.294832	0.173898	0.272289	0.288504	0.162309	0.253914	0.296266	0.452065	0.382882	4.61857	0.00120856	0.0353419	-0.93333	0.654121	0.202056	-0.452065	5	10913705	F	II		IGR	opensea	IGR-opensea		rs114714785	12
cg22230604	0.695406	0.637932	0.448541	0.425597	0.0712147	0.0857837	0.0822374	0.0894962	0.140327	0.139848	0.0782449	0.0977188	0.138358	0.0900451	0.134067	0.129282	0.452045	0.284481	6.19731	0.000149672	0.00869034	1.23495	0.555708	0.103664	-0.452045	1	119870287	F	II		IGR	island	IGR-island	chr1:119870226-119870535
cg07881093	0.878197	0.858451	0.585771	0.608492	0.173126	0.182511	0.203233	0.207019	0.371118	0.358199	0.208223	0.309931	0.339916	0.195822	0.330934	0.333277	0.450173	0.441201	5.13735	0.000585285	0.021692	-0.180382	0.711305	0.261132	-0.450173	16	87033862	F	II		IGR	opensea	IGR-opensea		rs572284262;rs375917698;rs112161493;rs113845803	0;26;42;50
cg00998010	0.679787	0.607577	0.492472	0.54608	0.107939	0.103696	0.120496	0.119727	0.175416	0.151674	0.135397	0.122632	0.153235	0.119334	0.143982	0.165658	0.44892	0.312186	8.66153	1.06e-05	0.00153138	3.94785	0.581538	0.132618	-0.44892	10	93715236	F	II	BTAF1	Body	opensea	Body-opensea
cg18147179	0.91422	0.925527	0.64955	0.669422	0.216706	0.218723	0.244364	0.230645	0.433645	0.436321	0.229734	0.392865	0.380174	0.231019	0.412327	0.439661	0.448215	0.491859	5.49108	0.000364975	0.0157755	0.310242	0.760788	0.312573	-0.448215	8	145849073	F	II		IGR	shore	IGR-shore	chr8:145849885-145851998	rs553127480;rs111334626;rs564716226	10;22;28
cg13197540	0.806412	0.76181	0.499442	0.511334	0.141443	0.153053	0.129319	0.129021	0.257251	0.289893	0.168987	0.279339	0.256167	0.159997	0.233856	0.2521	0.448145	0.367763	4.94384	0.000763575	0.0259809	-0.456624	0.636651	0.188505	-0.448145	17	68099752	R	II	KCNJ16	TSS1500	opensea	TSS1500-opensea
cg16142668	0.825409	0.79722	0.513023	0.518361	0.146617	0.139111	0.141362	0.172867	0.299365	0.281227	0.154443	0.251127	0.264657	0.164563	0.249127	0.277108	0.448038	0.383122	4.74262	0.00101258	0.031433	-0.749712	0.651945	0.203907	-0.448038	22	30684723	F	II	GATSL3	Body	shore	Body-shore	chr22:30685195-30685904	rs201324550;rs200137249	1;50
cg11053587	0.736519	0.657586	0.588224	0.631168	0.173988	0.208449	0.198025	0.222621	0.204474	0.237461	0.180099	0.242742	0.195606	0.21629	0.227172	0.246844	0.448028	0.387251	13.8375	1.95e-07	0.000143139	7.81363	0.656067	0.20804	-0.448028	2	236110440	F	II		IGR	opensea	IGR-opensea		rs572952590;rs530623258	0;32
cg00431450	0.901735	0.873715	0.621213	0.644063	0.222643	0.218469	0.205039	0.189173	0.400089	0.424057	0.218977	0.336336	0.359785	0.253453	0.430292	0.38509	0.446051	0.46828	5.35743	0.00043537	0.0177234	0.127041	0.73591	0.289859	-0.446051	13	111280711	R	II	CARKD	Body	shelf	Body-shelf	chr13:111277412-111277651	rs114516054;rs528596156;rs1041143	42;3;1
cg26269295	0.854604	0.866738	0.658057	0.675334	0.222271	0.271191	0.213912	0.239037	0.387181	0.422643	0.209292	0.297456	0.303628	0.246555	0.315568	0.377557	0.445791	0.483049	6.69845	8.27e-05	0.00588631	1.84842	0.750524	0.304732	-0.445791	7	84122234	R	II		IGR	opensea	IGR-opensea
cg01705811	0.723965	0.744724	0.481951	0.510821	0.151832	0.142395	0.103095	0.108421	0.228327	0.222723	0.16763	0.211151	0.214828	0.142749	0.199839	0.233334	0.445074	0.343339	5.27226	0.000487792	0.0191791	0.00892564	0.610384	0.16531	-0.445074	16	84223440	R	II	ADAD2	TSS1500	shore	TSS1500-shore	chr16:84224731-84225085
cg23895722	0.75383	0.669356	0.481333	0.475009	0.127349	0.13966	0.115923	0.128231	0.183363	0.212115	0.108062	0.198521	0.143488	0.122623	0.178367	0.172784	0.443275	0.330746	6.09781	0.000169019	0.0094088	1.10902	0.59671	0.153436	-0.443275	11	128776112	F	II	C11orf45	TSS1500	opensea	TSS1500-opensea
cg11199720	0.788411	0.818906	0.50979	0.540265	0.171066	0.147332	0.132999	0.14523	0.302458	0.302358	0.193779	0.28613	0.267729	0.161786	0.286062	0.24096	0.442677	0.385149	4.71521	0.00105275	0.0322703	-0.790098	0.650755	0.208078	-0.442677	3	119383354	F	II		IGR	opensea	IGR-opensea		rs534586115;rs139009227;rs140687775	1;4;37
cg24613906	0.862607	0.829357	0.551808	0.592967	0.186184	0.198682	0.159253	0.170829	0.349389	0.331755	0.200595	0.315531	0.301608	0.211485	0.326642	0.327904	0.442623	0.422376	4.80017	0.000933492	0.0297767	-0.665285	0.68795	0.245327	-0.442623	8	27452753	F	II		IGR	shelf	IGR-shelf	chr8:27449751-27450063	rs59520101;rs539619588;rs139208407	1;36;37
cg06815489	0.795744	0.725839	0.473444	0.489206	0.13145	0.146687	0.114732	0.122386	0.25453	0.259526	0.119681	0.200144	0.185898	0.146357	0.230643	0.226567	0.442551	0.351765	4.95571	0.000751103	0.0256857	-0.439518	0.617296	0.174745	-0.442551	11	128362115	R	II	ETS1	Body	opensea	Body-opensea
cg03211711	0.888015	0.837382	0.593771	0.660963	0.213967	0.214054	0.201121	0.228167	0.425032	0.365909	0.224052	0.33874	0.339632	0.228202	0.321978	0.371369	0.441361	0.463267	5.60786	0.000313494	0.0142485	0.468143	0.728083	0.286722	-0.441361	2	32491049	F	II	NLRC4	TSS1500	opensea	TSS1500-opensea		rs420225;rs557042044	3;37
cg10603156	0.907572	0.913629	0.630283	0.632512	0.199942	0.206048	0.191468	0.207275	0.462644	0.425683	0.199647	0.372134	0.358226	0.240373	0.391882	0.408894	0.440798	0.472964	4.86394	0.000853527	0.0280335	-0.57229	0.737443	0.296645	-0.440798	10	13732625	R	II	FRMD4A	Body	opensea	Body-opensea		rs144337925;rs148760216	42;2
cg03849299	0.811822	0.790441	0.577065	0.710044	0.232808	0.231055	0.202476	0.217804	0.350247	0.341826	0.263009	0.311109	0.297273	0.246092	0.302564	0.337798	0.440522	0.449744	7.03525	5.65e-05	0.00459364	2.24178	0.714058	0.273535	-0.440522	5	97703334	R	II		IGR	opensea	IGR-opensea		rs567205802;rs11956868;rs11959445;rs189925993	41;37;18;1
cg00320682	0.64847	0.670962	0.410577	0.408758	0.0647426	0.0822726	0.0849378	0.0782032	0.135681	0.128882	0.0900637	0.132296	0.134848	0.0884446	0.123805	0.141452	0.440359	0.275306	5.40501	0.000408756	0.0170234	0.192567	0.539522	0.0991627	-0.440359	2	113951683	F	II	PSD4	Body	opensea	Body-opensea		rs146993198;rs560561189;rs191353328;rs549568304;rs569364498	1;7;15;34;47
cg11318941	0.764614	0.822142	0.514191	0.464784	0.110125	0.12528	0.143101	0.13755	0.295202	0.303105	0.180932	0.309585	0.225223	0.157929	0.263954	0.278572	0.439472	0.365772	4.37372	0.00172495	0.0447502	-1.30217	0.629456	0.189984	-0.439472	X	70760961	F	II	BCYRN1	Body	opensea	Body-opensea
cg26732127	0.816645	0.80914	0.526597	0.519479	0.161855	0.16566	0.139548	0.167145	0.301201	0.312635	0.17931	0.275767	0.283414	0.19164	0.311223	0.29915	0.43865	0.391888	4.66244	0.00113497	0.0339484	-0.868144	0.655078	0.216428	-0.43865	9	36205351	R	II	CLTA	Body	opensea	Body-opensea		rs144808122;rs138648957	46;2
cg17740093	0.650632	0.650633	0.409873	0.407772	0.0754943	0.0829122	0.075568	0.0762708	0.142054	0.116628	0.0755521	0.116105	0.113973	0.0827687	0.127476	0.124129	0.438438	0.272366	5.85391	0.000228953	0.0115465	0.794328	0.535429	0.0969909	-0.438438	1	22916803	F	II	EPHA8	Body	shelf	Body-shelf	chr1:22919773-22920207
cg18221133	0.904821	0.875077	0.593311	0.592429	0.222338	0.200293	0.203861	0.203015	0.362703	0.40487	0.183346	0.352167	0.346896	0.206622	0.338284	0.365083	0.438021	0.454802	4.80569	0.000926264	0.0296266	-0.657213	0.717615	0.279594	-0.438021	11	110584727	R	II	ARHGAP20	TSS1500	shore	TSS1500-shore	chr11:110581839-110583883	rs192387848;rs113318086	14;10
cg21079157	0.751146	0.688308	0.439691	0.476881	0.113632	0.120483	0.10271	0.112124	0.248082	0.171289	0.165659	0.188153	0.19387	0.129673	0.214826	0.263824	0.437924	0.323905	4.94585	0.00076145	0.0259295	-0.45373	0.586659	0.148736	-0.437924	20	60169020	R	II	CDH4	Body	opensea	Body-opensea
cg14382562	0.804493	0.737331	0.613644	0.612047	0.214155	0.23531	0.200288	0.225228	0.292371	0.342383	0.234132	0.291759	0.330266	0.219583	0.262574	0.308981	0.437915	0.430164	8.63635	1.09e-05	0.00155339	3.92367	0.692913	0.254998	-0.437915	3	78071618	F	II		IGR	opensea	IGR-opensea		rs143556608;rs189830176	28;42
cg10419493	0.735841	0.681223	0.465662	0.507732	0.120879	0.129216	0.102483	0.126781	0.233208	0.212934	0.149619	0.178194	0.192983	0.124698	0.169272	0.2072	0.43779	0.333206	5.59052	0.000320614	0.0144678	0.444826	0.59588	0.15809	-0.43779	10	33561323	R	II	NRP1	Body	opensea	Body-opensea		rs537205524;rs552443963;rs150662221;rs534733564;rs552676267	47;41;12;5;2
cg12538074	0.906552	0.819252	0.547843	0.568811	0.191321	0.190979	0.161841	0.163136	0.346038	0.336207	0.20909	0.293445	0.357566	0.198974	0.348528	0.359968	0.437129	0.421212	4.35552	0.0017718	0.0455902	-1.32993	0.683489	0.24636	-0.437129	1	153716514	R	II	INTS3	Body	opensea	Body-opensea		rs141050402;rs545773284;rs61803569	39;33;2
cg04998327	0.663502	0.640365	0.447701	0.495231	0.110309	0.116488	0.0994312	0.0927534	0.179773	0.16242	0.100484	0.154266	0.142223	0.124073	0.140934	0.148017	0.435514	0.302943	7.00225	5.86e-05	0.00470351	2.20388	0.564252	0.128738	-0.435514	11	103453960	F	II		IGR	opensea	IGR-opensea		rs4754965;rs531418504;rs548056014	0;8;40
cg25537125	0.85732	0.849174	0.600686	0.604489	0.195548	0.214892	0.186407	0.188847	0.359548	0.389274	0.224355	0.360433	0.321752	0.272932	0.373699	0.385869	0.434227	0.444131	5.0001	0.000706375	0.0245857	-0.375742	0.704667	0.27044	-0.434227	2	108993602	F	II	SULT1C4	TSS1500	opensea	TSS1500-opensea		rs560442524;rs190117427	0;5
cg01117274	0.820743	0.788337	0.472779	0.476355	0.13251	0.139019	0.156291	0.147556	0.281523	0.290757	0.13178	0.208566	0.23786	0.142862	0.251771	0.278527	0.433651	0.370514	4.29561	0.0019358	0.0482949	-1.42159	0.630704	0.197053	-0.433651	8	15094114	F	II	SGCZ	Body	shore	Body-shore	chr8:15094237-15095168	rs148791558;rs79939347	4;6
cg25491122	0.92978	0.917389	0.61248	0.656673	0.213221	0.192157	0.172261	0.186046	0.44852	0.470325	0.228212	0.382108	0.391769	0.254769	0.446893	0.447222	0.433103	0.471879	4.40779	0.00164079	0.0432839	-1.25035	0.731741	0.298638	-0.433103	13	67801551	F	II	PCDH9	Body	shelf	Body-shelf	chr13:67804593-67805459	rs574725808;rs200760769	0;20
cg16398921	0.744138	0.704091	0.396826	0.436365	0.0996283	0.13509	0.0908293	0.0845779	0.169812	0.216138	0.115543	0.166016	0.166629	0.105835	0.167935	0.227567	0.433091	0.310486	4.39581	0.00166989	0.0437663	-1.26856	0.570341	0.13725	-0.433091	2	200194467	F	II	SATB2	Body	opensea	Body-opensea		rs553727548	0
cg01751445	0.853674	0.86426	0.543822	0.574759	0.204864	0.210437	0.186874	0.19696	0.336296	0.33928	0.206413	0.306146	0.339898	0.195645	0.344315	0.376072	0.432364	0.431622	4.67497	0.00111483	0.0335534	-0.849569	0.691041	0.258676	-0.432364	3	24239397	R	II	THRB	Body	opensea	Body-opensea		rs527859113;rs9862234	48;24
cg13642646	0.92133	0.889577	0.63996	0.665808	0.203286	0.249182	0.217972	0.232918	0.454081	0.465037	0.278403	0.40577	0.411148	0.249998	0.438179	0.448428	0.431911	0.492143	5.20059	0.000537197	0.0204792	-0.0913083	0.75129	0.319379	-0.431911	11	607766	F	II	PHRF1	Body	shelf	Body-shelf	chr11:611691-611943	rs538229317	0
cg07869283	0.829033	0.836472	0.702063	0.659659	0.29133	0.294036	0.249014	0.267894	0.359253	0.424867	0.26241	0.348796	0.349544	0.270323	0.353535	0.345138	0.431085	0.495015	8.47324	1.27e-05	0.00172142	3.76546	0.753665	0.322581	-0.431085	3	71593693	F	II	FOXP1	TSS1500	opensea	TSS1500-opensea		rs576288336;rs543779256	6;34
cg21210250	0.684147	0.621238	0.352351	0.36691	0.0610024	0.0700623	0.0619189	0.0683312	0.1054	0.114341	0.0626357	0.119772	0.115836	0.0689807	0.106417	0.0938449	0.430308	0.255894	4.66309	0.00113391	0.0339259	-0.867175	0.514078	0.0837704	-0.430308	21	33867372	F	II	EVA1C	Body	opensea	Body-opensea		rs62214671;rs139276987;rs572171920	9;36;37
cg00713037	0.851057	0.786413	0.665992	0.678862	0.281173	0.226542	0.266699	0.282509	0.380999	0.39689	0.271746	0.331664	0.364206	0.268501	0.342244	0.345557	0.430187	0.485448	8.48984	1.25e-05	0.00170396	3.78168	0.743561	0.313374	-0.430187	3	185069873	F	II	MAP3K13	5'UTR	opensea	5'UTR-opensea		rs572020568;rs539227753	14;44
cg20001070	0.727834	0.708539	0.437275	0.42831	0.114837	0.130615	0.0862484	0.10621	0.204205	0.197774	0.107163	0.1654	0.174155	0.13152	0.205045	0.1795	0.428014	0.317091	4.44601	0.00155156	0.0417887	-1.19241	0.573899	0.145885	-0.428014	7	48131586	R	II	UPP1	5'UTR	shore	5'UTR-shore	chr7:48128727-48129961	rs13240650;rs113640172;rs13227958	42;41;8
cg02373967	0.899439	0.8024	0.586323	0.602843	0.219225	0.205338	0.195829	0.198375	0.383754	0.397122	0.187036	0.307036	0.348214	0.227142	0.306571	0.338197	0.427919	0.449147	5.10448	0.000612097	0.0223605	-0.226918	0.705899	0.277979	-0.427919	10	11880373	R	II	PROSER2	5'UTR	opensea	5'UTR-opensea		rs139404265;rs149572103;rs542046029	50;14;2
cg05949591	0.833198	0.810652	0.544612	0.577363	0.19893	0.182897	0.177323	0.181421	0.357703	0.354034	0.207637	0.299962	0.324733	0.20059	0.295428	0.318941	0.427811	0.422238	4.99569	0.000710689	0.0247021	-0.382068	0.678924	0.251113	-0.427811	10	134196523	F	II		IGR	opensea	IGR-opensea		rs192216862	7
cg23444677	0.744883	0.741099	0.485934	0.490692	0.135033	0.149248	0.125767	0.150198	0.255383	0.264724	0.172191	0.24475	0.268323	0.180861	0.237399	0.276287	0.427665	0.355939	5.09198	0.000622631	0.0226031	-0.244646	0.612538	0.184873	-0.427665	15	62731416	R	II		IGR	opensea	IGR-opensea		rs184281106;rs112865548	42;19
cg25109234	0.825193	0.742581	0.53901	0.544482	0.165916	0.198325	0.182573	0.178547	0.313941	0.30028	0.177053	0.269818	0.275811	0.209733	0.313736	0.273667	0.426351	0.401333	5.41197	0.000405016	0.0169126	0.202115	0.657144	0.230793	-0.426351	X	153549569	R	II	TKTL1	Body	opensea	Body-opensea
cg04390004	0.714497	0.696462	0.379764	0.427468	0.0976913	0.0953883	0.0879173	0.0959457	0.196831	0.199558	0.0988306	0.156924	0.176285	0.104871	0.173598	0.156143	0.426029	0.301132	4.4153	0.00162284	0.0429897	-1.23895	0.55675	0.13072	-0.426029	19	39279324	F	II	LGALS7B	TSS1500	shelf	TSS1500-shelf	chr19:39281367-39283662	rs140138728;rs544037878;rs565222502	0;1;2
cg24779170	0.877731	0.854782	0.625834	0.636409	0.22922	0.219739	0.219721	0.208522	0.403896	0.408203	0.244052	0.370664	0.369377	0.267048	0.3588	0.372276	0.425521	0.46884	5.18849	0.00054606	0.0207161	-0.108309	0.724153	0.298631	-0.425521	15	74020186	F	II		IGR	opensea	IGR-opensea		rs186721370;rs146729826;rs140325891	0;9;13
cg22643879	0.641782	0.730428	0.511233	0.500143	0.16351	0.148135	0.140842	0.115765	0.209101	0.238779	0.156302	0.194444	0.20383	0.163668	0.22276	0.211766	0.425448	0.342459	6.79677	7.39e-05	0.00545677	1.96478	0.597727	0.17228	-0.425448	8	10149407	F	II	MSRA	Body	opensea	Body-opensea		rs542709590;rs552790377;rs572638016;rs76512843	19;33;48;49
cg17268758	0.838821	0.832352	0.546888	0.557687	0.18981	0.17811	0.176055	0.169572	0.362894	0.377515	0.226517	0.305779	0.334851	0.1966	0.329123	0.345326	0.423753	0.421878	4.53973	0.00135397	0.0381586	-1.05118	0.676129	0.252377	-0.423753	13	100780551	F	II	PCCA	Body	opensea	Body-opensea
cg09475075	0.661539	0.692118	0.403343	0.424976	0.101837	0.0933916	0.0832459	0.0912186	0.198461	0.171965	0.107893	0.166196	0.191144	0.115782	0.147286	0.166675	0.423541	0.294639	4.90262	0.00080863	0.0270355	-0.516171	0.548764	0.125222	-0.423541	1	19372608	R	II		IGR	opensea	IGR-opensea		rs79143300;rs367803167;rs5005690;rs3060746;rs75760904	49;37;6;4;2
cg16029176	0.833188	0.777306	0.501158	0.539517	0.192969	0.155291	0.155002	0.169566	0.305545	0.320986	0.163441	0.273861	0.30178	0.184446	0.260259	0.246238	0.423072	0.396051	4.47755	0.00148183	0.0405399	-1.14474	0.649894	0.226823	-0.423072	2	60681278	F	II	BCL11A	Body	opensea	Body-opensea		rs141099419;rs144613059;rs535256406	0;22;25
cg00047532	0.731566	0.653259	0.52129	0.469441	0.153843	0.157624	0.158106	0.126444	0.228243	0.178994	0.136216	0.182519	0.220963	0.188849	0.234994	0.222465	0.422539	0.341326	6.27789	0.000135764	0.0081554	1.33593	0.594849	0.17231	-0.422539	6	42882406	F	II	PTCRA	TSS1500	shelf	TSS1500-shelf	chr6:42879279-42879623	rs200005890;rs565297413	20;46
cg00285394	0.65769	0.583528	0.48404	0.454292	0.116027	0.111437	0.10864	0.111149	0.159349	0.129754	0.102452	0.117346	0.132842	0.106941	0.156396	0.122469	0.422526	0.294175	7.99731	2.03e-05	0.00235114	3.28753	0.547691	0.125165	-0.422526	8	126011954	F	II	SQLE	Body	shore	Body-shore	chr8:126010436-126011194	rs73704507;rs371781920;rs552973429	2;30;35
cg17358529	0.666884	0.591458	0.413792	0.454945	0.094152	0.1116	0.0871139	0.0923578	0.151607	0.15136	0.104776	0.152539	0.168634	0.119384	0.141857	0.165623	0.421928	0.284283	7.04871	5.56e-05	0.0045503	2.25719	0.53744	0.115512	-0.421928	3	139107113	R	II	COPB2	Body	shore	Body-shore	chr3:139108249-139108985	rs202194681	20
cg20383036	0.856743	0.856214	0.620477	0.622591	0.224458	0.235939	0.215135	0.226578	0.410566	0.398462	0.256685	0.327274	0.385431	0.251041	0.395682	0.374309	0.42176	0.467911	5.36742	0.000429629	0.0175714	0.14083	0.720967	0.299207	-0.42176	14	63669749	R	II	RHOJ	TSS1500	opensea	TSS1500-opensea		rs541508083;rs555003701	49;22
cg04901071	0.743666	0.655989	0.45762	0.504198	0.0968908	0.138742	0.166974	0.146314	0.205631	0.233493	0.150964	0.164183	0.172263	0.124314	0.178477	0.248806	0.421434	0.33791	5.56737	0.000330392	0.0147627	0.413629	0.590771	0.169336	-0.421434	7	80463222	F	II	SEMA3C	Body	opensea	Body-opensea		rs188664045;rs146947731;rs553036307;rs566549748;rs535242253	0;6;8;12;20
cg21626813	0.72679	0.641708	0.502501	0.498167	0.172143	0.175431	0.13947	0.100598	0.221724	0.217606	0.153209	0.169471	0.209691	0.132572	0.247771	0.150611	0.421192	0.341622	6.94681	6.23e-05	0.00488838	2.13991	0.594337	0.173145	-0.421192	2	102405573	F	II	MAP4K4	Body	opensea	Body-opensea		rs549333775;rs115409459	10;48
cg15316708	0.679674	0.636032	0.522618	0.544206	0.147996	0.151765	0.148056	0.162249	0.201174	0.242003	0.151051	0.186721	0.160854	0.175301	0.224566	0.216635	0.42111	0.34503	9.7382	4e-06	0.000835486	4.92376	0.597696	0.176586	-0.42111	6	2961857	F	II	SERPINB6	5'UTR	opensea	5'UTR-opensea		rs542744068;rs576014041;rs76243332	0;1;8
cg01492564	0.718493	0.669234	0.448466	0.421068	0.119098	0.108729	0.0961254	0.0934524	0.205519	0.216334	0.134605	0.147431	0.170946	0.111395	0.203614	0.178817	0.420008	0.311661	4.59953	0.00124208	0.0360024	-0.961716	0.563666	0.143658	-0.420008	1	232771440	R	II		IGR	opensea	IGR-opensea		rs560651442;rs150713604	26;10
cg20889904	0.64441	0.600609	0.422432	0.370991	0.0794542	0.0787731	0.0806444	0.0772453	0.123692	0.123322	0.0762055	0.103165	0.114075	0.0756208	0.120959	0.10877	0.419432	0.264308	5.84743	0.000230831	0.011616	0.78585	0.515968	0.0965357	-0.419432	13	80670608	F	II		IGR	opensea	IGR-opensea		rs553340612	1
cg13499043	0.815279	0.76098	0.541472	0.507151	0.142655	0.201333	0.164861	0.175299	0.318589	0.314037	0.188364	0.237816	0.29583	0.190782	0.323076	0.273522	0.419307	0.395736	4.75822	0.000990452	0.0309689	-0.726777	0.64732	0.228014	-0.419307	X	13186236	R	II		IGR	opensea	IGR-opensea
cg23465839	0.922666	0.942999	0.636263	0.63115	0.211107	0.204434	0.223139	0.231867	0.497099	0.440456	0.238891	0.415341	0.460503	0.235671	0.436975	0.465779	0.419171	0.488931	4.37927	0.00171094	0.0445028	-1.29372	0.740434	0.321263	-0.419171	X	109195902	R	II		IGR	opensea	IGR-opensea
cg05457011	0.736847	0.70423	0.459615	0.510196	0.124417	0.140479	0.130756	0.14121	0.241971	0.278795	0.158227	0.188524	0.23044	0.143557	0.195003	0.228508	0.419127	0.348307	5.10392	0.000612562	0.0223672	-0.227707	0.599783	0.180656	-0.419127	12	10820367	F	II	STYK1	5'UTR	opensea	5'UTR-opensea		rs555198129	44
cg12851574	0.704111	0.699301	0.472852	0.450141	0.121909	0.143022	0.132913	0.124751	0.214808	0.229565	0.129772	0.189047	0.167037	0.122805	0.201489	0.185403	0.419125	0.331898	5.45587	0.000382243	0.0162546	0.262228	0.583373	0.164249	-0.419125	8	91522538	R	II		IGR	opensea	IGR-opensea		rs190769740	32
cg10108888	0.682444	0.622935	0.451608	0.427728	0.0848951	0.109429	0.110432	0.123334	0.187915	0.149014	0.112063	0.149553	0.146188	0.11952	0.142781	0.206676	0.418797	0.298007	5.85773	0.000227853	0.0115093	0.799321	0.549285	0.130488	-0.418797	7	77064285	F	II		IGR	opensea	IGR-opensea		rs140548714;rs145754393;rs191662245	23;25;28
cg04534657	0.902767	0.846609	0.541524	0.636779	0.225463	0.216549	0.214283	0.201244	0.392529	0.395278	0.235724	0.360116	0.373949	0.217293	0.362926	0.391117	0.418023	0.457108	4.52033	0.00139255	0.0388707	-1.08031	0.707922	0.289899	-0.418023	8	66702700	R	II	PDE7A	TSS1500	opensea	TSS1500-opensea
cg07657348	0.779479	0.783756	0.458798	0.512191	0.169739	0.188286	0.160482	0.154643	0.282065	0.283038	0.147716	0.237771	0.243252	0.150784	0.247372	0.262823	0.416276	0.379763	4.60836	0.00122641	0.0356748	-0.948547	0.629528	0.213253	-0.416276	1	15482308	R	II	TMEM51	5'UTR	shore	5'UTR-shore	chr1:15479219-15481471	rs577505115;rs143259327;rs540467251	34;10;2
cg06522233	0.837658	0.806064	0.505339	0.540195	0.169362	0.178176	0.156888	0.190654	0.35822	0.3402	0.214746	0.300376	0.314357	0.205014	0.390688	0.323188	0.415418	0.408113	4.28046	0.00197977	0.0490229	-1.44484	0.657364	0.241946	-0.415418	22	19195957	F	II	CLTCL1	Body	opensea	Body-opensea		rs569237188;rs538280532	0;37
cg13186120	0.705722	0.798281	0.469574	0.468989	0.142347	0.169197	0.128999	0.139957	0.247713	0.307326	0.130757	0.214666	0.219293	0.153598	0.245505	0.225889	0.415397	0.359448	4.64132	0.00116978	0.0346098	-0.899493	0.608686	0.193289	-0.415397	12	40117933	F	II		IGR	opensea	IGR-opensea		rs549726251;rs568095375	18;23
cg11315081	0.696171	0.701139	0.569698	0.535015	0.190139	0.204026	0.162515	0.152572	0.265522	0.258294	0.176408	0.218155	0.202791	0.174976	0.238047	0.197511	0.414598	0.376304	7.68986	2.79e-05	0.00288975	2.96535	0.625063	0.210465	-0.414598	13	22651243	R	II		IGR	opensea	IGR-opensea		rs7317831	1
cg01720696	0.87621	0.883993	0.629708	0.60448	0.221695	0.22574	0.246398	0.252578	0.41773	0.452375	0.253828	0.385813	0.395487	0.247557	0.415127	0.415329	0.413181	0.481551	4.9916	0.000714712	0.0248031	-0.387931	0.72946	0.316279	-0.413181	17	55521077	R	II	MSI2	Body	opensea	Body-opensea		rs9916532;rs188420195	43;17
cg26472518	0.671121	0.641181	0.530617	0.535568	0.164943	0.183217	0.135145	0.158338	0.238185	0.208657	0.146539	0.168911	0.168618	0.150682	0.193845	0.177509	0.413175	0.348852	9.33928	5.67e-06	0.00103398	4.57495	0.596757	0.183582	-0.413175	12	27332626	F	II		IGR	opensea	IGR-opensea		rs573689068	1
cg11247887	0.836774	0.802626	0.511474	0.535546	0.170379	0.181909	0.183433	0.18279	0.374068	0.338487	0.183919	0.30681	0.321574	0.187115	0.276115	0.306526	0.412949	0.412042	4.41135	0.00163226	0.0431596	-1.24495	0.659811	0.246862	-0.412949	4	10346979	F	II		IGR	opensea	IGR-opensea		rs76016467;rs530139811;rs547952961;rs569530787;rs139814456	0;12;17;26;47
cg10413476	0.859653	0.85503	0.630169	0.635393	0.227493	0.257156	0.238872	0.234802	0.438145	0.432268	0.263854	0.341087	0.382424	0.264689	0.422182	0.388638	0.412852	0.482623	5.53707	0.000343685	0.0151534	0.372666	0.730334	0.317482	-0.412852	16	2018946	F	II	RNF151	3'UTR	shore	3'UTR-shore	chr16:2018519-2018791	rs568231929;rs536811941;rs529153196	1;34;41
cg17161591	0.648406	0.619975	0.437329	0.472145	0.109962	0.113402	0.121033	0.123526	0.190853	0.173796	0.106376	0.160683	0.175356	0.111732	0.128649	0.145353	0.411934	0.302585	7.85807	2.34e-05	0.00258037	3.14296	0.549746	0.137812	-0.411934	11	13485556	F	II	BTBD10	TSS1500	shore	TSS1500-shore	chr11:13484273-13485290	rs190239707	35
cg17399345	0.825044	0.846113	0.518364	0.550706	0.203897	0.18498	0.179345	0.200225	0.335859	0.376525	0.19586	0.309659	0.350701	0.213596	0.334439	0.341126	0.411219	0.422777	4.31788	0.00187301	0.0472895	-1.38745	0.669508	0.258289	-0.411219	12	133148349	F	II	FBRSL1	Body	shore	Body-shore	chr12:133146517-133148261	rs146412709;rs191721532;rs140833889	19;20;25
cg08159120	0.615906	0.551384	0.385663	0.425934	0.0604342	0.0857748	0.0819083	0.0850038	0.115351	0.10324	0.0808498	0.112596	0.107042	0.0779445	0.0894896	0.123201	0.410131	0.254582	7.21599	4.62e-05	0.00403666	2.44684	0.50066	0.0905291	-0.410131	9	75263371	R	II	TMC1	5'UTR	opensea	5'UTR-opensea		rs572847491;rs138103764	42;29
cg19861827	0.692561	0.677538	0.431814	0.366038	0.079842	0.109165	0.10046	0.105089	0.175593	0.218982	0.119255	0.158377	0.159418	0.095256	0.152789	0.188018	0.409978	0.299073	4.31542	0.00187984	0.0474034	-1.39122	0.545059	0.135082	-0.409978	16	87827874	R	II		IGR	opensea	IGR-opensea		rs563404551;rs186369363;rs114418903;rs566953762;rs528064321	47;42;27;25;2
cg13756168	0.821224	0.845529	0.566809	0.533754	0.20819	0.205423	0.212363	0.208726	0.361676	0.349672	0.216728	0.340549	0.350176	0.225986	0.335298	0.377858	0.409368	0.433244	4.62388	0.00119939	0.03518	-0.925431	0.678865	0.269497	-0.409368	2	202609812	R	II	ALS2	Body	opensea	Body-opensea		rs17384831;rs562824177	19;2
cg09978259	0.655475	0.658183	0.398538	0.403357	0.086353	0.111035	0.0935274	0.105106	0.194985	0.159809	0.103896	0.143609	0.151077	0.0910451	0.143006	0.166572	0.408619	0.290012	5.22297	0.000521211	0.0200673	-0.0599227	0.535183	0.126564	-0.408619	22	21352343	F	II	LZTR1	3'UTR	shore	3'UTR-shore	chr22:21354247-21354504	rs111757622	36
cg10369888	0.745375	0.666258	0.504305	0.53278	0.151145	0.16929	0.162786	0.170409	0.290104	0.237791	0.184983	0.186051	0.25483	0.19135	0.255778	0.278449	0.408491	0.365698	6.10847	0.000166822	0.00933316	1.12257	0.610792	0.202302	-0.408491	17	46138081	F	II	NFE2L1	3'UTR	shore	3'UTR-shore	chr17:46136649-46136969	rs148447094;rs183184314	1;7
cg18334681	0.838264	0.79304	0.502676	0.565409	0.173042	0.236181	0.16512	0.183072	0.359586	0.336732	0.215787	0.317372	0.340542	0.20382	0.311854	0.317249	0.408204	0.416838	4.36706	0.00174195	0.0450503	-1.31233	0.66176	0.253556	-0.408204	6	132066129	F	II	ENPP3	Body	opensea	Body-opensea
cg17693713	0.881052	0.830363	0.59289	0.589708	0.211627	0.214416	0.206468	0.223051	0.450292	0.390441	0.236535	0.34752	0.368397	0.228886	0.351879	0.36932	0.40811	0.459209	4.66022	0.00113858	0.0340188	-0.871442	0.704075	0.295965	-0.40811	20	60130728	F	II	CDH4	Body	opensea	Body-opensea		rs1936203	30
cg24925901	0.771792	0.716372	0.513634	0.571925	0.172812	0.216311	0.180016	0.187781	0.300507	0.315009	0.192976	0.265996	0.257935	0.206672	0.248717	0.310498	0.407667	0.397458	6.03101	0.000183527	0.00996909	1.02367	0.642058	0.234391	-0.407667	13	111877445	F	II	ARHGEF7	Body	opensea	Body-opensea		rs535779310;rs116595497;rs183657742;rs539509342	0;19;33;34
cg24205669	0.714906	0.636245	0.456248	0.47153	0.155218	0.149244	0.122945	0.134682	0.225498	0.220597	0.134468	0.179213	0.169744	0.120933	0.201558	0.192941	0.406381	0.331033	6.38827	0.000118945	0.00746747	1.47278	0.574862	0.16848	-0.406381	7	21582330	F	II	DNAH11	TSS1500	shore	TSS1500-shore	chr7:21582443-21583313	rs72655964;rs114930056;rs77195521;rs566380855	1;12;30;41
cg04471498	0.855655	0.884253	0.610556	0.638821	0.239007	0.266224	0.233884	0.232383	0.437912	0.426021	0.255368	0.39275	0.405456	0.243544	0.378932	0.340866	0.405834	0.483888	5.04425	0.000664713	0.0236064	-0.31259	0.727389	0.321555	-0.405834	6	36818903	F	II		IGR	opensea	IGR-opensea		rs78431567	8
cg22456461	0.692142	0.648973	0.538159	0.599837	0.194965	0.19992	0.166776	0.210579	0.262891	0.243375	0.159663	0.179119	0.243357	0.218009	0.20733	0.227145	0.40517	0.377802	10.3745	2.34e-06	0.000602975	5.45137	0.620904	0.215734	-0.40517	10	789615	R	II		IGR	opensea	IGR-opensea
cg04790521	0.788717	0.685606	0.487926	0.522296	0.141067	0.181357	0.194504	0.196326	0.285721	0.261306	0.172369	0.200513	0.275182	0.192929	0.28867	0.292392	0.404758	0.377815	5.382	0.0004214	0.017344	0.16092	0.620669	0.215912	-0.404758	6	86101402	R	II		IGR	opensea	IGR-opensea		rs552978430;rs574616614;rs189432780	42;35;12
cg02586174	0.608228	0.571335	0.420873	0.465017	0.0939404	0.13468	0.100255	0.104249	0.135837	0.140787	0.113076	0.125057	0.137827	0.100989	0.142015	0.151408	0.402956	0.280252	9.20013	6.43e-06	0.00111668	4.44983	0.522025	0.119069	-0.402956	10	29128296	R	II		IGR	opensea	IGR-opensea		rs543006126	50
cg15550330	0.651797	0.577998	0.430473	0.444041	0.104017	0.103561	0.101174	0.0993177	0.165112	0.181092	0.106184	0.123253	0.156559	0.116348	0.1494	0.148961	0.402786	0.288302	6.47578	0.000107221	0.00695704	1.58008	0.529973	0.127187	-0.402786	5	78477601	F	II		IGR	opensea	IGR-opensea		rs534512380;rs554045850	0;28
cg17533533	0.6298	0.59171	0.41133	0.428983	0.100059	0.105226	0.11102	0.104424	0.126652	0.143215	0.102542	0.144933	0.149954	0.111227	0.125913	0.166303	0.402748	0.27887	6.67121	8.53e-05	0.00601202	1.81594	0.520518	0.117771	-0.402748	7	54829301	F	II		IGR	shelf	IGR-shelf	chr7:54826581-54827188	rs375904350;rs76534453;rs139704772	1;14;44
cg16345121	0.670826	0.622912	0.538608	0.589085	0.170334	0.208684	0.197782	0.213309	0.220576	0.245049	0.162308	0.211615	0.202483	0.194749	0.195783	0.229728	0.402601	0.367582	15.6802	6.49e-08	8.18e-05	8.79709	0.609142	0.206542	-0.402601	X	18244661	F	II		IGR	opensea	IGR-opensea
cg22446264	0.819902	0.760378	0.585362	0.551276	0.232834	0.21423	0.177029	0.218901	0.34468	0.330149	0.225268	0.275519	0.307372	0.213226	0.303645	0.300929	0.402153	0.42742	5.05564	0.000654398	0.0233509	-0.296342	0.668711	0.266559	-0.402153	6	13766814	F	II		IGR	shelf	IGR-shelf	chr6:13769486-13770188	rs568663624;rs537143893;rs557466886;rs16874314	10;18;21;38
cg00465206	0.813881	0.821082	0.522027	0.565954	0.196464	0.211857	0.209186	0.209649	0.341698	0.360129	0.214339	0.32239	0.335953	0.22885	0.3442	0.348298	0.401928	0.427795	4.56143	0.00131218	0.0373533	-1.01866	0.668952	0.267024	-0.401928	2	235346336	R	II		IGR	opensea	IGR-opensea		rs561285847;rs1001119	48;8
cg14100351	0.823296	0.727677	0.523122	0.569667	0.202983	0.232713	0.188817	0.197206	0.331585	0.322824	0.223252	0.302395	0.319098	0.234231	0.306617	0.360129	0.40151	0.415359	5.29297	0.000474446	0.0188145	0.0377467	0.656265	0.254755	-0.40151	8	38635967	F	II	TACC1	5'UTR	opensea	5'UTR-opensea
cg10428230	0.772578	0.747328	0.505735	0.507812	0.178236	0.198432	0.189509	0.190224	0.288049	0.311462	0.176673	0.262348	0.247617	0.175287	0.280141	0.282343	0.40056	0.392207	5.19476	0.000541449	0.0205914	-0.0994994	0.632543	0.231983	-0.40056	X	54526673	F	II		IGR	shelf	IGR-shelf	chrX:54521445-54522749
cg25654021	0.895724	0.917851	0.633857	0.654754	0.250376	0.2619	0.255712	0.253326	0.459071	0.486138	0.256239	0.425229	0.463828	0.27352	0.423675	0.428295	0.40035	0.506988	4.77985	0.000960635	0.0303518	-0.695043	0.747198	0.346848	-0.40035	20	49261777	F	II	LOC100506175	TSS1500	opensea	TSS1500-opensea
cg12717235	0.738201	0.713011	0.411338	0.401482	0.122303	0.153689	0.136079	0.149332	0.197985	0.225862	0.119037	0.202863	0.233016	0.12494	0.19572	0.21838	0.40034	0.329446	4.26705	0.0020196	0.0496751	-1.46545	0.569649	0.16931	-0.40034	4	13703521	F	II	LINC01182	Body	opensea	Body-opensea		rs144183497;rs540671472	1;50
cg20853889	0.769593	0.77888	0.464561	0.489583	0.136315	0.165133	0.189087	0.164289	0.310779	0.331965	0.174092	0.257581	0.278826	0.161149	0.279794	0.26911	0.400304	0.381715	4.32504	0.00185329	0.0469705	-1.3765	0.621898	0.221594	-0.400304	15	93580227	R	II		IGR	opensea	IGR-opensea		rs28503935;rs559218119	27;2
cg14177084	0.653022	0.607022	0.414654	0.43927	0.105955	0.126541	0.10874	0.118961	0.198235	0.147371	0.0925825	0.135423	0.139829	0.117464	0.152161	0.183559	0.400175	0.294268	6.79774	7.38e-05	0.00545477	1.96592	0.534373	0.134198	-0.400175	7	75269642	F	II	HIP1	Body	shore	Body-shore	chr7:75268004-75268871	rs539421665;rs557734810;rs566587324	10;20;37
cg11653000	0.894755	0.925276	0.679219	0.709417	0.289516	0.290863	0.297934	0.303924	0.469501	0.501026	0.29399	0.46372	0.461414	0.313651	0.477865	0.442421	0.39991	0.539071	5.72319	0.000270278	0.0129077	0.622134	0.779016	0.379107	-0.39991	6	43906303	R	II		IGR	opensea	IGR-opensea		rs66760320;rs138477941	50;13
cg04546597	0.796138	0.755335	0.466245	0.496471	0.163676	0.181993	0.16732	0.178892	0.305252	0.323589	0.172439	0.283443	0.261187	0.165746	0.266137	0.293474	0.399624	0.38576	4.4599	0.00152044	0.0412616	-1.1714	0.625534	0.225911	-0.399624	X	20079429	F	II	MAP7D2	Body	opensea	Body-opensea
cg20935489	0.868596	0.799247	0.537515	0.56067	0.189847	0.191614	0.209992	0.211874	0.388406	0.393991	0.196352	0.30915	0.333706	0.203141	0.31715	0.313008	0.399261	0.435796	4.31685	0.00187588	0.0473348	-1.38904	0.675353	0.276091	-0.399261	8	105379985	F	II		IGR	island	IGR-island	chr8:105379566-105379986	rs557819638;rs145378671;rs13260379	14;17;29
cg11395901	0.732473	0.740699	0.440961	0.434212	0.171684	0.172749	0.143535	0.156144	0.237111	0.23259	0.106386	0.184158	0.202083	0.142276	0.223658	0.233518	0.399163	0.350381	4.59929	0.00124251	0.036011	-0.96207	0.589879	0.190716	-0.399163	1	59363158	R	II	LINC01135	Body	opensea	Body-opensea		rs565413543	33
cg05705818	0.72842	0.650204	0.458433	0.453593	0.132325	0.133794	0.132211	0.145987	0.225793	0.257433	0.137992	0.204199	0.208551	0.14885	0.191162	0.204765	0.398927	0.334681	5.07856	0.000634166	0.0228813	-0.263717	0.574038	0.175111	-0.398927	4	55437654	F	II		IGR	opensea	IGR-opensea		rs139171005;rs546516123	1;10
cg15584989	0.877185	0.847494	0.600613	0.567624	0.230945	0.24165	0.189122	0.2339	0.369684	0.433176	0.266187	0.368847	0.398986	0.21291	0.332362	0.383845	0.39819	0.460147	4.28105	0.00197806	0.0490018	-1.44394	0.699061	0.300871	-0.39819	2	135203925	R	II	MGAT5	Body	opensea	Body-opensea		rs190320124;rs80337449	2;1
cg07080050	0.653801	0.67209	0.450757	0.504701	0.140361	0.154411	0.142176	0.153191	0.210811	0.214939	0.151856	0.176582	0.182993	0.164181	0.240785	0.219832	0.397988	0.333413	6.15173	0.000158219	0.00901883	1.17743	0.572206	0.174218	-0.397988	12	54413345	F	II	HOXC4	5'UTR	island	5'UTR-island	chr12:54412990-54413346	rs538155478;rs369651058	1;15
cg14580103	0.884293	0.882045	0.645443	0.69335	0.275618	0.281151	0.264753	0.262269	0.471573	0.487397	0.31193	0.397005	0.429823	0.268716	0.421278	0.420208	0.397877	0.517271	5.48838	0.000366272	0.015813	0.306558	0.755997	0.358121	-0.397877	X	149936851	F	II	CD99L2	3'UTR	opensea	3'UTR-opensea		rs111899322	46
cg07350040	0.667788	0.662408	0.501533	0.535475	0.161732	0.171611	0.160848	0.185505	0.247552	0.232039	0.194954	0.215547	0.221807	0.191288	0.26927	0.240769	0.397252	0.355479	7.84548	2.37e-05	0.0026041	3.12978	0.59383	0.196579	-0.397252	5	146112570	R	II	PPP2R2B	Body	opensea	Body-opensea		rs556897297	1
cg10439777	0.675346	0.5957	0.48976	0.504473	0.141029	0.155228	0.122939	0.140791	0.23877	0.239499	0.148532	0.186155	0.178333	0.160304	0.188879	0.206445	0.396941	0.331773	8.0398	1.95e-05	0.00228417	3.33122	0.569937	0.172996	-0.396941	14	99847979	F	II		IGR	opensea	IGR-opensea		rs188213865	45
cg00622749	0.876358	0.859376	0.561957	0.609431	0.250956	0.237917	0.217888	0.239784	0.419231	0.411685	0.235531	0.405066	0.364536	0.250884	0.403986	0.398252	0.395999	0.469765	4.46352	0.00151243	0.0411141	-1.16593	0.707365	0.311366	-0.395999	10	43689584	R	II		IGR	opensea	IGR-opensea		rs577429349;rs544773214;rs563462426;rs575479478	30;21;17;1
cg08119527	0.855883	0.862467	0.769096	0.771072	0.38405	0.370261	0.351947	0.378263	0.445805	0.544765	0.354686	0.441315	0.430083	0.379862	0.418136	0.451178	0.39564	0.577416	10.9504	1.48e-06	0.000455577	5.90064	0.814801	0.41916	-0.39564	7	131340667	R	II		IGR	opensea	IGR-opensea		rs551635906;rs146750457;rs6943605	46;17;2
cg26398921	0.860699	0.804004	0.607031	0.615065	0.218935	0.237711	0.248686	0.252072	0.419916	0.425127	0.261046	0.337407	0.375752	0.261391	0.367069	0.384204	0.395606	0.47168	5.25105	0.000501884	0.0195425	-0.0206651	0.709043	0.313438	-0.395606	1	221065480	R	II		IGR	island	IGR-island	chr1:221064889-221065600	rs566259470;rs528581046	48;47
cg25560112	0.812008	0.817347	0.603178	0.61676	0.249995	0.274131	0.23504	0.236834	0.410156	0.345079	0.295381	0.359711	0.393693	0.254706	0.377277	0.326605	0.394019	0.464519	5.44786	0.000386289	0.0163724	0.25129	0.70093	0.306911	-0.394019	21	26710943	R	II		IGR	opensea	IGR-opensea		rs561786391;rs527660609;rs547510893;rs570582349	51;38;5;2
cg21801165	0.616939	0.655711	0.356641	0.332397	0.0699548	0.086741	0.0792401	0.091443	0.147005	0.149809	0.0732922	0.130413	0.123888	0.0866247	0.13706	0.138319	0.393638	0.26411	4.39593	0.0016696	0.043761	-1.26838	0.500293	0.106654	-0.393638	13	50210231	F	II		IGR	opensea	IGR-opensea		rs575694122	5
cg15910577	0.803282	0.776005	0.575921	0.598886	0.252516	0.245782	0.202789	0.204936	0.397362	0.386546	0.25495	0.315806	0.329719	0.25221	0.373104	0.347288	0.393234	0.447331	5.68119	0.000285217	0.0133817	0.566287	0.683272	0.290037	-0.393234	12	96057525	F	II	PGAM1P5	Body	opensea	Body-opensea		rs572635285;rs181494523	14;46
cg25696611	0.83672	0.780506	0.578345	0.574814	0.23258	0.259541	0.205493	0.214705	0.393154	0.372187	0.254551	0.362032	0.379171	0.276342	0.365849	0.379703	0.392704	0.448013	5.07926	0.000633558	0.0228726	-0.262721	0.683636	0.290932	-0.392704	15	43638196	R	II	ADAL	ExonBnd	opensea	ExonBnd-opensea		rs137907239	2
cg11750282	0.526184	0.571469	0.447164	0.470516	0.0841678	0.111056	0.105372	0.0974299	0.140279	0.136659	0.129538	0.125441	0.142053	0.115489	0.137803	0.134774	0.392469	0.271343	10.7152	1.78e-06	0.000507134	5.72026	0.506824	0.114356	-0.392469	16	74315771	R	II		IGR	opensea	IGR-opensea
cg15913742	0.740902	0.714684	0.43728	0.487607	0.148066	0.173044	0.126327	0.140873	0.30198	0.282445	0.170855	0.226431	0.19908	0.160386	0.258973	0.282265	0.391305	0.35762	4.3366	0.00182194	0.046453	-1.35883	0.592403	0.201098	-0.391305	2	225334115	R	II		IGR	opensea	IGR-opensea		rs11686590;rs11681451;rs149541205	47;13;1
cg16415819	0.850665	0.862206	0.631471	0.62866	0.257518	0.295727	0.292492	0.28086	0.410709	0.451689	0.290582	0.378196	0.417865	0.267776	0.43537	0.426413	0.391292	0.499852	5.62926	0.000304939	0.0139875	0.496873	0.734628	0.343335	-0.391292	6	25232780	F	II		IGR	opensea	IGR-opensea		rs186423851	22
cg09934976	0.724365	0.710552	0.536454	0.565255	0.180028	0.20707	0.223746	0.217185	0.295544	0.309994	0.236833	0.275896	0.271391	0.214505	0.306252	0.292005	0.390944	0.400462	6.9997	5.87e-05	0.00471249	2.20095	0.635028	0.244084	-0.390944	13	73226775	R	II		IGR	opensea	IGR-opensea		rs574812155;rs542129879	7;1
cg13433263	0.816396	0.781319	0.52319	0.557607	0.203198	0.229814	0.2109	0.194665	0.378633	0.371089	0.208393	0.320802	0.292678	0.215151	0.330583	0.340336	0.390845	0.429195	4.78256	0.000956958	0.0302854	-0.691061	0.663702	0.272857	-0.390845	10	126716526	R	II	CTBP2	TSS200	shore	TSS200-shore	chr10:126715728-126715929	rs541027512	2
cg04329527	0.924244	0.905882	0.63869	0.634854	0.251821	0.24783	0.233119	0.24589	0.476718	0.513024	0.256404	0.437845	0.427332	0.274658	0.463968	0.453274	0.390173	0.505599	4.29868	0.00192701	0.0481416	-1.41688	0.739702	0.34953	-0.390173	1	182857646	R	II		IGR	opensea	IGR-opensea		rs141849108;rs114363366;rs572372427;rs546206544	48;27;2;1
cg17090082	0.876064	0.856977	0.664913	0.68936	0.323904	0.251874	0.284636	0.279858	0.458275	0.500279	0.313522	0.422099	0.411448	0.326367	0.421735	0.457506	0.389782	0.522677	5.77153	0.000254123	0.012388	0.686102	0.756546	0.366765	-0.389782	9	16399882	F	II		IGR	opensea	IGR-opensea		rs576698295;rs187977333;rs148962486;rs17797890	12;20;36;45
cg23034373	0.653629	0.583771	0.414584	0.426472	0.0828095	0.124342	0.113917	0.102415	0.212613	0.166077	0.117799	0.133533	0.168821	0.118951	0.149417	0.182763	0.389472	0.290857	5.6953	0.000280101	0.0132253	0.585077	0.52454	0.135069	-0.389472	21	37915354	F	II	CLDN14	5'UTR	opensea	5'UTR-opensea		rs552928440;rs191684777	0;44
cg20701926	0.694898	0.599442	0.494585	0.515226	0.172269	0.210582	0.17071	0.184779	0.226353	0.169072	0.197073	0.225964	0.254239	0.162309	0.216651	0.20623	0.389457	0.34635	8.34685	1.44e-05	0.00187166	3.64093	0.580024	0.190567	-0.389457	1	226408727	R	II		IGR	shelf	IGR-shelf	chr1:226411007-226411880	rs534510269	27
cg09801339	0.732807	0.68911	0.518919	0.511438	0.171492	0.156178	0.164399	0.18069	0.32884	0.312317	0.205217	0.243691	0.258316	0.193094	0.256199	0.280723	0.389219	0.378797	5.60898	0.000313039	0.0142366	0.469651	0.612329	0.22311	-0.389219	14	72985417	R	II	RGS6	Body	opensea	Body-opensea		rs559715225;rs8009343	51;23
cg03838327	0.638298	0.524003	0.401249	0.467283	0.110587	0.113919	0.10648	0.0990869	0.142987	0.152168	0.110312	0.119007	0.134172	0.0994492	0.132243	0.129662	0.388268	0.278937	6.98182	5.99e-05	0.00476999	2.18036	0.511897	0.123629	-0.388268	9	124991656	F	II	LHX6	TSS1500	shore	TSS1500-shore	chr9:124987743-124991086
cg10249814	0.615673	0.631124	0.473584	0.465892	0.12988	0.144968	0.149826	0.158607	0.191258	0.210767	0.138791	0.183566	0.199343	0.163002	0.207188	0.201775	0.388211	0.31868	8.81595	9.16e-06	0.00139903	4.09472	0.551607	0.163396	-0.388211	17	55630218	F	II	MSI2	Body	opensea	Body-opensea		rs528117153	18
cg08006963	0.683026	0.669732	0.455114	0.480135	0.172532	0.143571	0.137496	0.139237	0.277039	0.231584	0.161958	0.215944	0.232421	0.146196	0.189874	0.206633	0.388161	0.341673	5.62209	0.000307778	0.0140704	0.48725	0.57457	0.186409	-0.388161	11	32194749	F	II		IGR	opensea	IGR-opensea		rs550663918;rs148015264	14;27
cg24485642	0.865657	0.840682	0.698702	0.719272	0.321704	0.36036	0.311236	0.332939	0.470549	0.46363	0.337077	0.422131	0.420689	0.33396	0.449357	0.416216	0.387973	0.543614	7.94589	2.14e-05	0.00243137	3.2344	0.776398	0.388425	-0.387973	6	7559675	R	II	DSP	Body	opensea	Body-opensea		rs143648545;rs369624951	45;2
cg12916723	0.87347	0.805584	0.589596	0.61804	0.257958	0.251609	0.227537	0.239638	0.433842	0.436279	0.254239	0.364392	0.3669	0.265005	0.373529	0.404747	0.387787	0.47598	4.96206	0.000744523	0.0255225	-0.430378	0.708652	0.320865	-0.387787	19	51876788	F	II	NKG7	TSS1500	opensea	TSS1500-opensea		rs552446947;rs567076268;rs3077078	0;41;51
cg04473280	0.74285	0.737064	0.452075	0.49903	0.176424	0.21922	0.159488	0.191406	0.304798	0.247012	0.164583	0.299396	0.248644	0.201293	0.284761	0.286588	0.386647	0.37701	4.81953	0.000908402	0.0292254	-0.636995	0.608998	0.222351	-0.386647	9	34400396	F	II	C9orf25	3'UTR	shore	3'UTR-shore	chr9:34400837-34401082	rs144928737;rs528596746;rs372234974;rs191209432	0;29;34;35
cg01212373	0.830345	0.82146	0.636121	0.621715	0.276665	0.318318	0.320566	0.296044	0.393789	0.383134	0.273592	0.35444	0.408112	0.262398	0.361998	0.399776	0.38627	0.494212	6.65621	8.68e-05	0.00608181	1.79803	0.725974	0.339704	-0.38627	14	38674559	F	II		IGR	shelf	IGR-shelf	chr14:38677154-38677787	rs146108003;rs78310533	27;50
cg23905638	0.726953	0.659219	0.418444	0.467812	0.156989	0.165548	0.131436	0.141981	0.231843	0.259223	0.134774	0.20037	0.216152	0.150718	0.209772	0.224182	0.386096	0.339436	4.87422	0.000841347	0.0277756	-0.557363	0.571093	0.184997	-0.386096	16	9018223	R	II	USP7	Body	opensea	Body-opensea		rs185823690;rs558939796	45;26
cg00658836	0.903167	0.91216	0.629227	0.654602	0.241318	0.28797	0.236812	0.267346	0.48443	0.524325	0.272166	0.43001	0.458604	0.264017	0.438059	0.435542	0.386086	0.514116	4.46217	0.0015154	0.0411764	-1.16796	0.745768	0.359682	-0.386086	19	10818034	R	II	QTRT1	Body	opensea	Body-opensea		rs151104617;rs140013394	33;29
cg12614949	0.792609	0.83724	0.552274	0.527023	0.224954	0.271477	0.202497	0.216059	0.345639	0.349678	0.218714	0.342355	0.344236	0.197568	0.28471	0.325361	0.385593	0.436024	4.3995	0.00166087	0.0436094	-1.26295	0.66738	0.281787	-0.385593	2	159458777	R	II	PKP4	Body	opensea	Body-opensea		rs79039489;rs554925306	48;2
cg19327201	0.739237	0.687945	0.744798	0.727596	0.282335	0.372229	0.330205	0.336295	0.37911	0.355463	0.329241	0.285203	0.287328	0.289533	0.302425	0.280408	0.385038	0.492804	16.4958	4.14e-08	6.61e-05	9.18508	0.723827	0.338789	-0.385038	4	170737035	R	II		IGR	opensea	IGR-opensea
cg04646889	0.687027	0.634488	0.675409	0.662422	0.256357	0.265775	0.258449	0.267002	0.337594	0.311195	0.274907	0.252963	0.272452	0.265028	0.262644	0.258847	0.384865	0.433878	20.3934	6.26e-09	3.06e-05	10.7217	0.664797	0.279932	-0.384865	2	173020997	F	II		IGR	opensea	IGR-opensea		rs148901626;rs574792499	0;30
cg27224791	0.590982	0.554163	0.419276	0.40427	0.109447	0.099326	0.0855743	0.111573	0.131043	0.135114	0.104679	0.127894	0.127718	0.0902881	0.123856	0.128081	0.384369	0.267515	7.50328	3.39e-05	0.00329788	2.76443	0.498136	0.113767	-0.384369	17	48250645	R	II	HILS1	TSS1500	opensea	TSS1500-opensea		rs563061919	2
cg14000891	0.792369	0.74396	0.497914	0.563347	0.188129	0.210372	0.199971	0.212277	0.381644	0.312152	0.24214	0.295575	0.356718	0.236473	0.344659	0.33967	0.384275	0.413404	4.81725	0.000911319	0.0292925	-0.640324	0.643969	0.259694	-0.384275	14	51834213	F	II		IGR	opensea	IGR-opensea		rs200231213	36
cg12098680	0.656032	0.595385	0.595133	0.601668	0.21926	0.218955	0.228651	0.205923	0.234984	0.267476	0.27789	0.257564	0.200006	0.205524	0.25979	0.249436	0.38371	0.382421	21.7854	3.46e-09	2.31e-05	11.1669	0.612646	0.228937	-0.38371	17	69788760	F	II		IGR	opensea	IGR-opensea		rs372280891;rs190078340	0;13
cg07869907	0.534746	0.670335	0.359308	0.372928	0.0811105	0.103644	0.0830157	0.0848221	0.153975	0.144105	0.0929784	0.131116	0.144961	0.095535	0.147837	0.142845	0.383128	0.26322	5.11781	0.000601063	0.0220864	-0.208019	0.493096	0.109969	-0.383128	20	44839187	R	II	CDH22	Body	island	Body-island	chr20:44838887-44839204	rs201878745;rs187228728;rs139930755;rs143234046;rs200925211	38;37;35;34;23
cg13377837	0.811707	0.811036	0.645373	0.653576	0.293605	0.25349	0.3348	0.296033	0.420045	0.441795	0.344446	0.426862	0.369917	0.284748	0.426746	0.395444	0.381183	0.500269	7.05572	5.52e-05	0.00452892	2.26521	0.728979	0.347796	-0.381183	13	83521809	F	II		IGR	opensea	IGR-opensea		rs111965273;rs538362532	0;35
cg02643860	0.751959	0.736555	0.632653	0.603351	0.279438	0.288727	0.230508	0.250165	0.345326	0.370482	0.253573	0.319246	0.32525	0.292212	0.328377	0.319266	0.380194	0.452855	8.31639	1.48e-05	0.00190867	3.61066	0.680971	0.300777	-0.380194	7	32658769	R	II	DPY19L1P1	Body	opensea	Body-opensea		rs6462390;rs544438740;rs181802904;rs530350848	36;16;4;2
cg22348183	0.674451	0.635053	0.407182	0.465974	0.181136	0.13211	0.143335	0.0833532	0.184907	0.213036	0.172454	0.225146	0.215692	0.188592	0.203694	0.260049	0.379942	0.319474	4.37073	0.00173255	0.0448837	-1.30673	0.547439	0.167497	-0.379942	6	27745218	F	II		IGR	opensea	IGR-opensea		rs186453670	13
cg16477587	0.688214	0.542754	0.349725	0.386616	0.100478	0.111234	0.0933205	0.0906484	0.158721	0.142219	0.106883	0.155209	0.158872	0.105142	0.16971	0.145978	0.379657	0.271765	4.63338	0.00118317	0.0348736	-0.9113	0.499559	0.119902	-0.379657	4	78624206	F	II		IGR	opensea	IGR-opensea		rs562780914;rs531454122	0;1
cg05598773	0.750046	0.770241	0.697517	0.666794	0.336185	0.374761	0.273037	0.300435	0.384805	0.373405	0.292093	0.342333	0.36337	0.287649	0.28783	0.316098	0.379564	0.495555	12.0879	6.32e-07	0.000277142	6.71694	0.723294	0.34373	-0.379564	2	8163761	F	II	LINC00299	Body	opensea	Body-opensea		rs561475435	33
cg15735316	0.689259	0.657149	0.384473	0.408678	0.107732	0.129669	0.123348	0.130252	0.225815	0.236082	0.146274	0.198572	0.224937	0.121289	0.190166	0.208609	0.378665	0.312853	4.32139	0.00186333	0.0471325	-1.38209	0.540052	0.161387	-0.378665	4	169372994	R	II	DDX60L	Body	opensea	Body-opensea		rs193039751	1
cg17501107	0.68316	0.66233	0.423438	0.401896	0.132758	0.148466	0.142019	0.116571	0.212498	0.224916	0.162276	0.227634	0.237614	0.13696	0.173266	0.243909	0.378408	0.31931	4.48904	0.00145728	0.0400889	-1.12742	0.546355	0.167947	-0.378408	21	40317642	F	II		IGR	opensea	IGR-opensea		rs185756391	24
cg16349662	0.577521	0.477525	0.550116	0.568573	0.175994	0.217169	0.145268	0.178956	0.150612	0.159651	0.145944	0.107204	0.140652	0.130294	0.117345	0.163637	0.378245	0.314818	13.5089	2.41e-07	0.000161278	7.62082	0.541765	0.16352	-0.378245	3	186314716	F	II		IGR	opensea	IGR-opensea		rs769324;rs187934118	18;36
cg10430941	0.877256	0.841593	0.712027	0.733874	0.382413	0.372264	0.347078	0.338028	0.470955	0.465893	0.393428	0.442101	0.489894	0.347016	0.452841	0.466164	0.378017	0.559774	8.28737	1.52e-05	0.00194148	3.58173	0.786585	0.408568	-0.378017	10	47656773	R	II	ANTXRL	TSS1500	shore	TSS1500-shore	chr10:47655677-47656379	rs113319952	2
cg19491554	0.801618	0.81926	0.579006	0.592068	0.24663	0.224663	0.192977	0.219134	0.406218	0.42461	0.286412	0.373738	0.383862	0.306843	0.364184	0.412102	0.377898	0.453502	4.46798	0.00150263	0.040916	-1.15919	0.680241	0.302343	-0.377898	14	103276308	F	II	TRAF3	5'UTR	opensea	5'UTR-opensea
cg24147281	0.74225	0.805514	0.662045	0.688952	0.298851	0.324294	0.34484	0.3303	0.377094	0.413175	0.302419	0.33821	0.320338	0.276058	0.356798	0.361541	0.377697	0.501438	11.4596	1e-06	0.000365111	6.27714	0.728056	0.350359	-0.377697	4	55241501	F	II		IGR	opensea	IGR-opensea		rs376291972;rs574836167	0;42
cg19130451	0.566341	0.514645	0.425539	0.452928	0.111708	0.116228	0.0951999	0.094205	0.147994	0.132452	0.109938	0.127922	0.125828	0.117986	0.126817	0.173025	0.377665	0.265882	12.2636	5.58e-07	0.000257702	6.83527	0.492481	0.114816	-0.377665	2	1150383	R	II	SNTG2	Body	opensea	Body-opensea
cg14525390	0.882249	0.856648	0.628964	0.66558	0.301012	0.279952	0.2757	0.305237	0.457122	0.469581	0.278873	0.438876	0.44355	0.329894	0.445294	0.41492	0.377117	0.516181	5.1835	0.000549756	0.0208061	-0.115319	0.742452	0.365334	-0.377117	14	91017836	F	II	TTC7B	Body	opensea	Body-opensea		rs140584606	0
cg04241627	0.640563	0.589282	0.34648	0.402915	0.0873575	0.104993	0.0971808	0.0916484	0.160208	0.202314	0.11334	0.135688	0.161947	0.095732	0.145806	0.179457	0.376907	0.275937	4.94461	0.000762758	0.0259594	-0.455513	0.502081	0.125174	-0.376907	17	6872910	R	II		IGR	opensea	IGR-opensea		rs568993124;rs79639347	34;33
cg12363975	0.857829	0.822612	0.684658	0.649178	0.320488	0.289724	0.271882	0.286911	0.437992	0.47125	0.314781	0.446176	0.419827	0.369335	0.404556	0.439647	0.376405	0.514674	5.86652	0.000225344	0.0114207	0.810811	0.740517	0.364112	-0.376405	2	236560226	F	II	AGAP1	Body	opensea	Body-opensea		rs575068095;rs550944320;rs12474016;rs186166029	1;3;4;28
cg06577019	0.772873	0.732271	0.482081	0.492308	0.197825	0.187352	0.19384	0.177676	0.319387	0.317091	0.201653	0.285485	0.308951	0.207992	0.282759	0.334338	0.376333	0.391058	4.43747	0.00157105	0.0421336	-1.20534	0.616858	0.240525	-0.376333	9	111178219	R	II		IGR	opensea	IGR-opensea
cg02557563	0.748531	0.744439	0.474776	0.56131	0.214147	0.248922	0.195706	0.204051	0.309806	0.30047	0.202633	0.289365	0.305459	0.243935	0.309223	0.334834	0.375438	0.405089	4.99032	0.000715975	0.0248347	-0.389764	0.630352	0.254914	-0.375438	X	13012646	F	II		IGR	opensea	IGR-opensea
cg07048504	0.628123	0.589813	0.481782	0.507993	0.165586	0.163054	0.157815	0.150568	0.237862	0.197438	0.152835	0.183997	0.194151	0.174638	0.187032	0.207126	0.374811	0.329548	9.46714	5.07e-06	0.00096649	4.68833	0.554435	0.179624	-0.374811	1	55829278	F	II		IGR	opensea	IGR-opensea		rs558067670;rs571321764;rs537274600	0;6;24
cg23218397	0.909737	0.911675	0.61875	0.677439	0.263151	0.291415	0.251821	0.271968	0.484693	0.531187	0.297081	0.468191	0.476787	0.300404	0.448062	0.50026	0.374684	0.521822	4.31183	0.00188985	0.0475651	-1.39672	0.746633	0.371949	-0.374684	1	216019172	R	II	USH2A	Body	opensea	Body-opensea		rs368142483;rs543364596	47;25
cg09670127	0.802715	0.759723	0.633253	0.59196	0.259825	0.270414	0.237384	0.281398	0.407954	0.424787	0.269909	0.345926	0.340567	0.271006	0.349601	0.355291	0.373935	0.470853	6.4167	0.00011499	0.00729114	1.50775	0.695214	0.321279	-0.373935	2	60722802	R	II	BCL11A	Body	opensea	Body-opensea		rs569260481	1
cg17301773	0.785516	0.774381	0.572096	0.55594	0.226861	0.242873	0.220861	0.231064	0.374072	0.377996	0.248837	0.351709	0.321016	0.25167	0.332209	0.334396	0.373531	0.440438	5.01851	0.000688665	0.0241835	-0.349366	0.664556	0.291026	-0.373531	20	60145125	R	II	CDH4	Body	opensea	Body-opensea		rs113925473;rs564279863	24;10
cg10946681	0.709594	0.646767	0.475496	0.473236	0.16288	0.170666	0.149786	0.161735	0.27376	0.258285	0.188124	0.223228	0.24446	0.181699	0.265733	0.222277	0.37322	0.352341	5.06682	0.000644445	0.0231091	-0.28042	0.576273	0.203053	-0.37322	12	127633722	R	II		IGR	shelf	IGR-shelf	chr12:127630511-127631199	rs539992762;rs558279288	51;50
cg03234781	0.823386	0.689372	0.465436	0.522393	0.204513	0.190247	0.184212	0.196669	0.34652	0.351907	0.19489	0.275477	0.301905	0.19815	0.311055	0.310285	0.372761	0.400388	4.47961	0.00147738	0.0404592	-1.14163	0.624045	0.251284	-0.372761	11	71948148	F	II	INPPL1	ExonBnd	shelf	ExonBnd-shelf	chr11:71950815-71951408	rs35437876	4
cg09550293	0.656421	0.597078	0.424659	0.472328	0.162987	0.157592	0.144631	0.13723	0.213723	0.188652	0.134769	0.176835	0.192288	0.156014	0.201578	0.199989	0.372446	0.318693	6.50734	0.000103307	0.00679373	1.61852	0.542161	0.169715	-0.372446	1	38456531	R	II	SF3A3	TSS1500	shore	TSS1500-shore	chr1:38455232-38455769	rs553373092;rs574904102	44;40
cg10939966	0.853826	0.829324	0.555266	0.643869	0.242287	0.242676	0.238622	0.247312	0.456992	0.464268	0.26367	0.374407	0.392213	0.287326	0.380512	0.414372	0.372373	0.479903	4.42889	0.00159087	0.0424753	-1.21833	0.703326	0.330953	-0.372373	2	179428333	R	II	TTN	Body	opensea	Body-opensea		rs11896779;rs56264840	51;36
cg26312205	0.631437	0.524961	0.367896	0.393157	0.0785295	0.107272	0.0971776	0.091641	0.142451	0.168306	0.0855471	0.109681	0.139003	0.101391	0.138294	0.144011	0.372057	0.263584	6.02212	0.000185557	0.010033	1.01226	0.486818	0.114761	-0.372057	9	124122035	R	II	STOM	Body	opensea	Body-opensea		rs531905023	20
cg16100950	0.677998	0.685628	0.44042	0.462615	0.186185	0.153692	0.152624	0.146904	0.244499	0.26522	0.155124	0.221972	0.214794	0.167256	0.20624	0.261962	0.371902	0.345744	4.90216	0.000809159	0.0270448	-0.516849	0.568886	0.196983	-0.371902	20	60234142	F	II	CDH4	Body	opensea	Body-opensea		rs114183470;rs192341063;rs62197806	0;4;25
cg11179284	0.927594	0.94834	0.81542	0.845852	0.423985	0.425003	0.42776	0.435331	0.586664	0.598476	0.455358	0.543593	0.550145	0.416107	0.581124	0.575885	0.371672	0.651021	10.2894	2.51e-06	0.000628556	5.38277	0.874024	0.502352	-0.371672	14	99887365	R	II	SETD3	Body	opensea	Body-opensea		rs201211501	1
cg22836434	0.866656	0.854799	0.670784	0.642564	0.294322	0.302494	0.299953	0.270346	0.491474	0.490936	0.329919	0.412327	0.416639	0.293043	0.404849	0.485966	0.371512	0.522445	5.40113	0.000410859	0.0170765	0.187237	0.745352	0.37384	-0.371512	11	86014570	F	II	C11orf73	Body	opensea	Body-opensea		rs192536129	25
cg15788227	0.715074	0.689542	0.468726	0.478956	0.165449	0.183856	0.17574	0.170825	0.23749	0.288311	0.218195	0.280243	0.247905	0.186594	0.288486	0.254536	0.371471	0.363037	4.54606	0.00134163	0.0379124	-1.04169	0.58592	0.214448	-0.371471	8	57570174	R	II		IGR	opensea	IGR-opensea		rs187556969;rs559838452;rs145944170;rs545612277	49;45;44;1
cg24642844	0.930315	0.938094	0.860324	0.883423	0.432957	0.488657	0.467395	0.468107	0.601786	0.625173	0.498243	0.584141	0.548644	0.485298	0.554162	0.590955	0.370891	0.676747	13.6355	2.22e-07	0.000152919	7.69578	0.899281	0.528391	-0.370891	7	1081250	R	II	C7orf50	Body	shore	Body-shore	chr7:1080835-1081069	rs542029969	7
cg26558217	0.869057	0.852128	0.641222	0.65935	0.271625	0.301747	0.283299	0.316263	0.459314	0.501019	0.303271	0.416887	0.435298	0.310476	0.428181	0.43426	0.370371	0.519735	5.26196	0.00049458	0.0193588	-0.0054335	0.741957	0.371586	-0.370371	20	50521374	R	II		IGR	opensea	IGR-opensea
cg04641947	0.598995	0.582568	0.372598	0.385719	0.0953588	0.100885	0.0974262	0.092598	0.179393	0.158302	0.116731	0.12973	0.145771	0.103868	0.191942	0.153701	0.370133	0.269864	5.41482	0.00040349	0.0168689	0.206037	0.491944	0.121811	-0.370133	3	50125982	F	II	RBM5	TSS1500	shore	TSS1500-shore	chr3:50126252-50127204	rs2526754;rs181122005	14;43
cg23978968	0.891465	0.882742	0.607997	0.64944	0.307307	0.294635	0.264147	0.278395	0.489023	0.477843	0.251532	0.420452	0.42928	0.276114	0.398239	0.445948	0.369936	0.516917	4.58968	0.00125981	0.0363703	-0.976415	0.738879	0.368943	-0.369936	1	101704656	F	II	S1PR1	Body	shore	Body-shore	chr1:101702445-101702745	rs148977042;rs202131574	18;35
cg13504931	0.609965	0.544893	0.433497	0.459302	0.121762	0.133627	0.142521	0.126674	0.17377	0.182482	0.12612	0.146752	0.180848	0.139659	0.160701	0.168992	0.369505	0.294365	8.65462	1.07e-05	0.00153852	3.94122	0.516068	0.146563	-0.369505	2	24551007	R	II	ITSN2	5'UTR	opensea	5'UTR-opensea		rs369189886	1
cg19326669	0.831203	0.880168	0.678047	0.638412	0.361107	0.360335	0.272843	0.277849	0.493505	0.402492	0.272621	0.448289	0.368132	0.329853	0.425635	0.426097	0.36948	0.524385	5.44515	0.000387671	0.0164119	0.247582	0.746073	0.376593	-0.36948	12	82778038	F	II	METTL25	Body	opensea	Body-opensea		rs73151445;rs113125593	8;14
cg03231209	0.714727	0.679372	0.685319	0.721652	0.317546	0.343246	0.306334	0.316573	0.372747	0.355533	0.324206	0.304964	0.324974	0.319938	0.306093	0.329229	0.36936	0.479398	21.717	3.56e-09	2.33e-05	11.1461	0.701014	0.331654	-0.36936	1	244942904	R	II		IGR	opensea	IGR-opensea		rs559345652;rs572740818	34;1
cg18239942	0.930485	0.936861	0.811098	0.798186	0.379159	0.416082	0.398831	0.403808	0.613584	0.569261	0.42132	0.562493	0.580015	0.403816	0.531125	0.516851	0.369336	0.633043	8.27328	1.54e-05	0.00195857	3.56766	0.854644	0.485309	-0.369336	14	105793879	R	II	PACS2	Body	shelf	Body-shelf	chr14:105796420-105796749	rs587737061;rs587630733	51;9
cg14739613	0.550064	0.565088	0.452624	0.457152	0.133643	0.155641	0.108258	0.104497	0.165015	0.159853	0.125227	0.163364	0.126936	0.156695	0.162104	0.192463	0.368945	0.286992	9.51251	4.87e-06	0.000944301	4.72819	0.508358	0.139414	-0.368945	4	183939315	F	II		IGR	opensea	IGR-opensea		rs2603359	43
cg07760372	0.578536	0.492913	0.436257	0.399935	0.111903	0.090564	0.101288	0.0889968	0.139052	0.140522	0.0991959	0.11375	0.133783	0.107899	0.125526	0.124716	0.368884	0.260113	8.88809	8.56e-06	0.00134131	4.16251	0.481444	0.112559	-0.368884	6	125624092	F	II	HDDC2	TSS1500	shore	TSS1500-shore	chr6:125622704-125623117	rs187074904	0
cg13576191	0.725928	0.71511	0.563476	0.624567	0.249021	0.261276	0.266358	0.285766	0.351112	0.297772	0.262767	0.313077	0.322596	0.265049	0.313644	0.320551	0.368783	0.437366	8.62107	1.1e-05	0.00156942	3.90897	0.658636	0.289853	-0.368783	3	112084553	F	II		IGR	opensea	IGR-opensea
cg26470309	0.785088	0.782932	0.744103	0.773005	0.363525	0.357395	0.373049	0.374295	0.458917	0.471747	0.383935	0.367504	0.40004	0.39604	0.398922	0.416414	0.368567	0.551089	18.0981	1.82e-08	4.63e-05	9.87513	0.77223	0.403663	-0.368567	12	117626777	R	II	FBXO21	Body	shore	Body-shore	chr12:117627650-117628488	rs28737367;rs143573251	30;1
cg09203857	0.871259	0.81469	0.674119	0.672251	0.301808	0.320106	0.340425	0.347128	0.425613	0.483257	0.372766	0.437172	0.44063	0.305775	0.41528	0.46877	0.368317	0.530498	6.46558	0.00010852	0.00701016	1.56763	0.751488	0.383171	-0.368317	4	127715813	R	II		IGR	opensea	IGR-opensea		rs563673230	2
cg26317012	0.644387	0.553667	0.703185	0.694006	0.316204	0.287958	0.268527	0.286371	0.267161	0.28378	0.272151	0.235103	0.235971	0.29445	0.229862	0.236774	0.368115	0.420587	8.78747	9.41e-06	0.00142151	4.06781	0.641456	0.273341	-0.368115	7	2995393	R	II	CARD11	Body	opensea	Body-opensea		rs187322789;rs115091500;rs116155433	27;12;2
cg08557624	0.65987	0.602616	0.565494	0.534177	0.222221	0.181016	0.231213	0.190333	0.279112	0.24024	0.229966	0.2602	0.254525	0.244703	0.276676	0.254738	0.367653	0.37261	11.2367	1.19e-06	0.000403467	6.11465	0.593202	0.225549	-0.367653	6	5378917	R	II	FARS2	Body	opensea	Body-opensea		rs117116595	1
cg09803068	0.7498	0.687314	0.479374	0.466036	0.201218	0.191638	0.167428	0.174146	0.262499	0.322975	0.216221	0.259063	0.306424	0.176579	0.230347	0.325634	0.367373	0.374277	4.57536	0.00128605	0.0368592	-0.997806	0.594701	0.227328	-0.367373	4	81797092	R	II	C4orf22	Body	opensea	Body-opensea		rs73829172	9
cg02479744	0.940251	0.899008	0.763337	0.769544	0.374163	0.397398	0.327523	0.386664	0.548934	0.58437	0.382505	0.520134	0.525343	0.388957	0.531121	0.510298	0.367145	0.605706	6.8188	7.2e-05	0.00536591	1.99068	0.825993	0.458849	-0.367145	6	16303089	R	II	ATXN1	3'UTR	opensea	3'UTR-opensea		rs45496399	43
cg02098816	0.819142	0.762904	0.52829	0.527736	0.26759	0.222503	0.19781	0.237656	0.355871	0.351965	0.224808	0.336281	0.337493	0.212896	0.282972	0.344467	0.367037	0.431984	4.29373	0.00194119	0.0483729	-1.42447	0.652206	0.285169	-0.367037	4	18059617	F	II		IGR	opensea	IGR-opensea		rs111347924;rs534495072	28;49
cg04265976	0.566706	0.511839	0.37374	0.387628	0.0745314	0.0918745	0.0801768	0.0808205	0.118805	0.138884	0.0901472	0.113622	0.105642	0.0781048	0.0958315	0.118105	0.366884	0.245776	6.84861	6.96e-05	0.00524978	2.02562	0.465906	0.0990221	-0.366884	9	119691550	F	II	ASTN2	Body	opensea	Body-opensea		rs531112000	0
cg06551987	0.846032	0.813739	0.600298	0.590718	0.247753	0.248692	0.280574	0.272186	0.409235	0.438617	0.273199	0.327379	0.382049	0.249413	0.384503	0.384015	0.366305	0.479134	4.63206	0.00118539	0.0349204	-0.913252	0.698917	0.332612	-0.366305	21	28563103	F	II		IGR	opensea	IGR-opensea		rs549954383	10
cg19297594	0.614812	0.604694	0.48578	0.521367	0.184334	0.219546	0.15305	0.170618	0.198303	0.211858	0.160717	0.152708	0.20459	0.187852	0.212307	0.237302	0.366035	0.338881	9.21037	6.37e-06	0.00110943	4.4591	0.558502	0.192466	-0.366035	11	66936135	F	II	KDM2A	Body	opensea	Body-opensea		rs527529204;rs11227723	4;26
cg23746148	0.605822	0.600065	0.40347	0.416006	0.11159	0.124467	0.115486	0.107467	0.237757	0.179802	0.106812	0.160722	0.165754	0.132402	0.142977	0.181608	0.365675	0.292121	5.84563	0.000231357	0.0116342	0.783489	0.511526	0.145852	-0.365675	6	135271801	R	II	ALDH8A1	TSS1500	opensea	TSS1500-opensea		rs139425402;rs60815473;rs549251951	51;37;2
cg14106242	0.660354	0.590715	0.475387	0.534291	0.145613	0.174649	0.171869	0.193207	0.276578	0.253705	0.176832	0.220643	0.208198	0.188065	0.225041	0.217596	0.365645	0.3493	8.25351	1.57e-05	0.00198159	3.54787	0.568687	0.203042	-0.365645	9	101569334	R	II	GALNT12	TSS1500	shore	TSS1500-shore	chr9:101569905-101570349	rs182951714;rs375444010;rs187297892	46;24;13
cg10182324	0.662483	0.617339	0.562664	0.602796	0.250564	0.253166	0.24462	0.251964	0.249085	0.259685	0.255586	0.238853	0.259912	0.242079	0.300673	0.30772	0.36546	0.394878	21.1303	4.55e-09	2.58e-05	10.9632	0.614154	0.248694	-0.36546	11	1304875	F	II	TOLLIP	Body	shore	Body-shore	chr11:1302772-1302982	rs370173941	51
cg10962090	0.737579	0.745601	0.557947	0.524172	0.214772	0.256252	0.211933	0.214628	0.367273	0.3403	0.217524	0.292603	0.264067	0.218644	0.302363	0.310892	0.365287	0.4211	5.46882	0.000375792	0.0160773	0.279907	0.640272	0.274985	-0.365287	5	80424630	F	II	RASGRF2	Body	opensea	Body-opensea
cg16622061	0.805874	0.754723	0.599626	0.626664	0.29836	0.296229	0.264399	0.267685	0.388319	0.400239	0.283506	0.344222	0.338126	0.284623	0.383339	0.378597	0.365286	0.475114	6.4586	0.00010942	0.00704837	1.55909	0.694286	0.329	-0.365286	16	86888736	F	II		IGR	opensea	IGR-opensea		rs186326120;rs554193461;rs534015623	1;33;45
cg25529942	0.641592	0.629857	0.446922	0.446692	0.171026	0.156243	0.140985	0.149366	0.228285	0.211747	0.140199	0.18239	0.210916	0.166663	0.205308	0.211557	0.36525	0.326135	5.86956	0.000224485	0.0113923	0.814771	0.545285	0.180035	-0.36525	3	149051470	R	II	TM4SF18	5'UTR	opensea	5'UTR-opensea
cg24722408	0.600403	0.479488	0.355741	0.359073	0.0722255	0.083986	0.0778429	0.074739	0.105286	0.114759	0.0867885	0.0820942	0.106442	0.0685948	0.123258	0.10226	0.365091	0.237137	5.70234	0.000277584	0.0131439	0.594447	0.456192	0.0911009	-0.365091	2	71221171	F	II	TEX261	Body	shore	Body-shore	chr2:71221520-71222299	rs72834403;rs4241244	8;45
cg11391912	0.794259	0.758955	0.600574	0.56286	0.236926	0.320872	0.252782	0.281004	0.372544	0.384262	0.286379	0.349743	0.337233	0.247795	0.381178	0.377869	0.364774	0.461073	5.93772	0.000206095	0.0107703	0.903426	0.679938	0.315164	-0.364774	17	73392992	F	II	GRB2	5'UTR	opensea	5'UTR-opensea		rs551619044;rs571600546;rs113702202	1;36;47
cg13501888	0.749343	0.7889	0.567316	0.586002	0.246437	0.261688	0.231647	0.237605	0.380865	0.376246	0.306206	0.36955	0.3507	0.273677	0.324413	0.423502	0.364738	0.447382	5.31359	0.000461549	0.0184474	0.0663778	0.666225	0.301487	-0.364738	1	21326665	F	II	EIF4G3	Body	opensea	Body-opensea		rs551620204	26
cg14418115	0.776632	0.789585	0.59008	0.609182	0.329442	0.327047	0.256645	0.279512	0.383062	0.310862	0.283604	0.381175	0.350848	0.245152	0.296356	0.378217	0.364735	0.470353	6.0046	0.00018963	0.0101755	0.989758	0.689194	0.324459	-0.364735	2	60724110	F	II	BCL11A	Body	opensea	Body-opensea		rs150874376;rs534530786	12;14
cg00602889	0.728471	0.682919	0.530105	0.588383	0.248772	0.235284	0.22588	0.232597	0.317224	0.302345	0.251898	0.274408	0.308851	0.247387	0.307455	0.312596	0.36461	0.413692	6.91675	6.45e-05	0.00499285	2.10507	0.632458	0.267848	-0.36461	20	30240858	F	II		IGR	opensea	IGR-opensea		rs540949416;rs185649913	2;34
cg24393783	0.88899	0.897569	0.738836	0.729177	0.360572	0.365505	0.358522	0.374566	0.523823	0.529251	0.388768	0.472577	0.487031	0.360029	0.480281	0.53623	0.364472	0.582567	6.9215	6.41e-05	0.00497815	2.11057	0.801251	0.436779	-0.364472	17	70123165	R	II		IGR	shelf	IGR-shelf	chr17:70116274-70119998	rs185759363;rs531606685	2;1
cg10588617	0.694887	0.727321	0.551312	0.561508	0.216181	0.234802	0.20582	0.224312	0.343877	0.351594	0.247347	0.285739	0.290064	0.241889	0.306706	0.305836	0.364	0.415039	6.46933	0.000108041	0.00698959	1.5722	0.633439	0.269439	-0.364	2	43027940	F	II		IGR	opensea	IGR-opensea		rs372856084;rs191314050	14;20
cg10128031	0.816426	0.743705	0.595878	0.553461	0.257562	0.269051	0.255902	0.272978	0.382771	0.379054	0.262987	0.350966	0.351069	0.258789	0.351288	0.374195	0.363399	0.457308	5.55997	0.000333588	0.0148584	0.403632	0.675347	0.311948	-0.363399	2	42465964	F	II	EML4	Body	opensea	Body-opensea		rs116313926;rs532265572;rs183168398	0;5;43
cg19256589	0.873241	0.880373	0.649134	0.656273	0.273241	0.319957	0.280861	0.315252	0.509487	0.523823	0.313287	0.429133	0.441241	0.292174	0.445106	0.459939	0.363272	0.53177	4.93256	0.000775625	0.0262484	-0.472888	0.749733	0.386461	-0.363272	10	122393530	F	II		IGR	opensea	IGR-opensea		rs555697988;rs545196759;rs114153749	0;1;10
cg20461533	0.915465	0.904296	0.671646	0.689622	0.309242	0.285646	0.297224	0.312787	0.52469	0.558877	0.341958	0.461357	0.488827	0.303362	0.492305	0.493864	0.363049	0.549895	4.74191	0.0010136	0.0314493	-0.750765	0.767725	0.404676	-0.363049	6	72962472	F	II	RIMS1	ExonBnd	opensea	ExonBnd-opensea
cg18634398	0.826657	0.822896	0.694849	0.684028	0.343642	0.325438	0.303317	0.346607	0.492872	0.441991	0.31958	0.382054	0.417756	0.353586	0.422457	0.401547	0.362977	0.534047	7.2719	4.35e-05	0.00387755	2.50944	0.751833	0.388857	-0.362977	6	29802588	R	II		IGR	opensea	IGR-opensea		rs2523793;rs2523792;rs190916718	40;39;1
cg05233816	0.832566	0.854407	0.596906	0.629861	0.245994	0.285956	0.281104	0.315468	0.443859	0.442957	0.286625	0.387471	0.434042	0.300524	0.402565	0.433428	0.362729	0.49742	4.7344	0.00102444	0.0316804	-0.761805	0.715058	0.352329	-0.362729	11	24614725	R	II	LUZP2	Body	opensea	Body-opensea		rs572428530;rs190568103;rs371386980	18;3;2
cg06861981	0.61222	0.536803	0.393253	0.393417	0.0916558	0.130302	0.094846	0.114489	0.136239	0.188245	0.102012	0.144032	0.142921	0.132649	0.177309	0.160162	0.362678	0.272927	6.15749	0.000157109	0.00897555	1.18472	0.490534	0.127856	-0.362678	16	89951777	R	II	TCF25	Body	opensea	Body-opensea		rs552334717	1
cg26567688	0.677113	0.678894	0.46911	0.510995	0.18054	0.190264	0.187726	0.176298	0.279107	0.283176	0.180353	0.259989	0.233648	0.205907	0.250826	0.244288	0.362214	0.36764	5.52044	0.000351223	0.0153736	0.350133	0.584968	0.222755	-0.362214	5	74762295	R	II	COL4A3BP	Body	opensea	Body-opensea		rs73764908;rs57149337	51;17
cg03886896	0.748851	0.779506	0.566946	0.594315	0.23057	0.245073	0.266616	0.269267	0.411832	0.376776	0.258465	0.32389	0.34136	0.26129	0.344063	0.343982	0.36198	0.45316	5.8234	0.000237946	0.0118675	0.754355	0.670348	0.308368	-0.36198	2	207085829	F	II	GPR1-AS	Body	opensea	Body-opensea		rs555919089;rs575968884	0;26
cg06376507	0.56075	0.560577	0.443994	0.483149	0.134941	0.151826	0.127758	0.149184	0.195034	0.171344	0.138512	0.164362	0.150881	0.12635	0.14596	0.169258	0.361786	0.298121	12.2988	5.44e-07	0.000254596	6.85872	0.515192	0.153407	-0.361786	1	8778987	R	II	RERE	5'UTR	opensea	5'UTR-opensea
cg05035315	0.711202	0.64654	0.438351	0.447205	0.149547	0.17566	0.17323	0.158987	0.258966	0.256239	0.170588	0.23853	0.248447	0.155883	0.188031	0.247459	0.361531	0.346319	4.63699	0.00117706	0.0347571	-0.905929	0.563238	0.201707	-0.361531	11	132691484	F	II	OPCML	Body	opensea	Body-opensea		rs117715790;rs140013990	0;10
cg03549595	0.811797	0.735064	0.648183	0.712852	0.302205	0.338853	0.314335	0.323768	0.448673	0.440573	0.362886	0.410309	0.382361	0.345895	0.412202	0.399429	0.361489	0.511288	9.23632	6.22e-06	0.00109156	4.48255	0.728181	0.366692	-0.361489	3	23916154	F	II	UBE2E1	Body	opensea	Body-opensea		rs534859072	36
cg00562368	0.802987	0.77693	0.563361	0.525952	0.239963	0.241347	0.265509	0.227896	0.365001	0.35508	0.236126	0.350868	0.331711	0.243426	0.330507	0.341432	0.361234	0.442009	4.39915	0.00166172	0.0436213	-1.26349	0.65875	0.297516	-0.361234	8	17980563	F	II		IGR	opensea	IGR-opensea		rs192780198;rs2739677	1;44
cg10795009	0.892233	0.838406	0.746462	0.775053	0.415535	0.36537	0.378558	0.405997	0.49688	0.564181	0.399371	0.410193	0.494887	0.390069	0.457924	0.518709	0.361052	0.593524	8.86824	8.72e-06	0.00135904	4.14391	0.810155	0.449103	-0.361052	17	70707996	F	II	SLC39A11	Body	opensea	Body-opensea		rs535590287	23
cg14572691	0.892284	0.784656	0.557428	0.588596	0.254368	0.275763	0.229858	0.262055	0.442164	0.452664	0.260637	0.400802	0.392831	0.275211	0.451774	0.396998	0.360968	0.477105	4.27756	0.00198831	0.0491725	-1.4493	0.693685	0.332717	-0.360968	20	24898578	F	II		IGR	shore	IGR-shore	chr20:24898954-24899181	rs536573828	1
cg22720790	0.725316	0.684908	0.514756	0.511468	0.220715	0.221329	0.227365	0.241897	0.312568	0.276118	0.227107	0.318995	0.270775	0.212416	0.309231	0.310239	0.360659	0.396923	6.56438	9.66e-05	0.00651834	1.68766	0.613318	0.25266	-0.360659	19	58716032	R	II	ZNF274	Body	island	Body-island	chr19:58715220-58716033
cg24444423	0.544254	0.598221	0.492587	0.491411	0.158645	0.18433	0.160863	0.133504	0.225696	0.177046	0.164236	0.17862	0.186821	0.166761	0.16624	0.206475	0.360577	0.317303	11.9254	7.11e-07	0.000296002	6.60572	0.533649	0.173073	-0.360577	11	129720043	R	II	TMEM45B	5'UTR	opensea	5'UTR-opensea		rs570396924;rs188956421	42;20
cg07600026	0.810739	0.793084	0.589142	0.608042	0.272613	0.255482	0.25916	0.262112	0.430494	0.401661	0.289665	0.366926	0.369475	0.287014	0.412962	0.349359	0.360544	0.473327	4.99097	0.000715337	0.0248157	-0.388839	0.689653	0.329109	-0.360544	20	60107888	R	II	CDH4	Body	opensea	Body-opensea		rs11204431;rs80199413;rs180810630;rs187412978;rs146814087	42;33;21;7;2
cg03664994	0.68401	0.575247	0.543551	0.526607	0.210529	0.197273	0.207042	0.170806	0.23999	0.282228	0.193718	0.177841	0.228085	0.204846	0.264335	0.205206	0.360537	0.366612	8.3594	1.42e-05	0.00185568	3.65337	0.582934	0.222397	-0.360537	2	55246602	F	II	RTN4	Body	opensea	Body-opensea		rs575483042	46
cg03970176	0.859813	0.830075	0.646925	0.627135	0.31073	0.315386	0.285327	0.289676	0.469238	0.469723	0.308243	0.418015	0.422755	0.302379	0.454356	0.397111	0.360277	0.515082	5.31342	0.000461655	0.0184499	0.06614	0.731248	0.370971	-0.360277	2	129284348	F	II		IGR	opensea	IGR-opensea		rs560695961;rs114598392;rs368488062;rs566318178	23;24;48;49
cg25056650	0.601248	0.542296	0.357104	0.322833	0.0751389	0.0889319	0.0795257	0.086046	0.147451	0.14754	0.0811657	0.125642	0.11569	0.0868895	0.120508	0.141121	0.360027	0.249518	4.94401	0.00076339	0.0259767	-0.456373	0.465535	0.105508	-0.360027	2	105991413	F	II	FHL2	Body	opensea	Body-opensea		rs114900899;rs529351894	0;12
cg24934563	0.861638	0.88951	0.681622	0.682519	0.308628	0.288653	0.333861	0.298359	0.492766	0.511465	0.369796	0.471925	0.497646	0.373423	0.510617	0.447231	0.359961	0.540028	5.10701	0.000609983	0.022308	-0.223324	0.756004	0.396043	-0.359961	2	37005047	R	II	VIT	Body	opensea	Body-opensea		rs139742293;rs538733425;rs145256921	40;34;2
cg06782882	0.731406	0.747897	0.550191	0.540373	0.24694	0.261764	0.232192	0.239787	0.341019	0.344919	0.210533	0.332892	0.323113	0.25985	0.287662	0.322125	0.359887	0.42782	6.01571	0.000187037	0.0100898	1.00403	0.643752	0.283865	-0.359887	11	70421354	R	II	SHANK2	Body	opensea	Body-opensea		rs551266859;rs187690864;rs531650004	46;18;2
cg01770948	0.940093	0.935779	0.909469	0.916036	0.510245	0.559688	0.539189	0.544153	0.588717	0.635384	0.513521	0.55515	0.588129	0.535998	0.535172	0.600596	0.359826	0.71016	20.0605	7.25e-09	3.2e-05	10.6081	0.926056	0.566229	-0.359826	16	649132	R	II	RAB40C	Body	shore	Body-shore	chr16:649465-650057	rs190445742;rs548139690	17;2
cg19983948	0.740806	0.771302	0.602333	0.604978	0.261919	0.277811	0.230887	0.290046	0.440955	0.369741	0.310002	0.381066	0.323349	0.281089	0.364601	0.380919	0.359806	0.463099	6.52765	0.00010087	0.00669646	1.64319	0.678983	0.319177	-0.359806	4	154491023	F	II	KIAA0922	Body	opensea	Body-opensea		rs114279814;rs556625027;rs575463919	10;17;38
cg20277977	0.812976	0.79207	0.64462	0.643608	0.299394	0.33864	0.303991	0.319837	0.427509	0.438488	0.30665	0.373791	0.390527	0.302392	0.393504	0.406338	0.359637	0.506766	7.08403	5.35e-05	0.0044306	2.29752	0.722548	0.362911	-0.359637	16	90108780	R	II	GAS8	Body	opensea	Body-opensea		rs554642106;rs543466822	14;1
cg14141619	0.862655	0.85594	0.645654	0.60705	0.302148	0.320155	0.281844	0.315846	0.434198	0.476866	0.288902	0.442555	0.382552	0.296808	0.436299	0.456467	0.359213	0.514837	4.87733	0.000837694	0.0276921	-0.552844	0.730365	0.371152	-0.359213	10	62109675	F	II	ANK3	Body	opensea	Body-opensea		rs7069890	17
cg07985933	0.789273	0.852218	0.571022	0.623754	0.276713	0.268208	0.233854	0.270329	0.440304	0.429015	0.315217	0.357422	0.434791	0.287799	0.405816	0.423041	0.35899	0.479892	4.58824	0.00126242	0.0364247	-0.978565	0.695286	0.336296	-0.35899	6	39763214	F	II	DAAM2	5'UTR	shelf	5'UTR-shelf	chr6:39760066-39760426	rs74690344;rs547461744	1;41
cg06382539	0.601516	0.588597	0.44484	0.457617	0.139709	0.177708	0.140929	0.15077	0.188724	0.195257	0.135197	0.164665	0.1793	0.16366	0.184362	0.203528	0.35899	0.311987	7.26847	4.37e-05	0.00388501	2.50562	0.527381	0.168391	-0.35899	12	26276868	F	II	BHLHE41	Body	shore	Body-shore	chr12:26278540-26279707	rs560336159	2
cg02792046	0.801806	0.747619	0.836013	0.808028	0.459346	0.452731	0.413906	0.432131	0.456051	0.466326	0.391055	0.376541	0.378106	0.434274	0.36323	0.370084	0.358742	0.58042	12.6987	4.12e-07	0.000216706	7.12009	0.795665	0.436923	-0.358742	20	33797199	F	II		IGR	opensea	IGR-opensea		rs117109128	17
cg08662227	0.816159	0.828161	0.630738	0.629264	0.306604	0.337663	0.303709	0.352728	0.427859	0.404924	0.280445	0.392334	0.376554	0.292978	0.3921	0.423914	0.358659	0.508879	6.13157	0.000162166	0.00915441	1.1519	0.724075	0.365416	-0.358659	15	81411066	F	II		IGR	island	IGR-island	chr15:81410715-81411067	rs558123256	43
cg00674807	0.781879	0.669448	0.667426	0.591225	0.277816	0.278488	0.301158	0.300088	0.351641	0.378625	0.289121	0.373068	0.284243	0.29309	0.285207	0.381333	0.358648	0.46264	8.9925	7.77e-06	0.00125627	4.2597	0.677829	0.319181	-0.358648	16	81254407	F	II	PKD1L2	TSS1500	opensea	TSS1500-opensea		rs370739389;rs547932200;rs10871407	44;47;48
cg01470719	0.680292	0.583613	0.418743	0.433571	0.159091	0.160817	0.148608	0.136956	0.228876	0.195439	0.144852	0.209647	0.20016	0.168245	0.194325	0.252477	0.358592	0.318658	5.33394	0.000449187	0.0180987	0.094582	0.533813	0.175221	-0.358592	12	91764107	F	II		IGR	opensea	IGR-opensea		rs17251183;rs537948104	2;51
cg12929725	0.728602	0.648978	0.503272	0.563771	0.220771	0.22071	0.224447	0.234472	0.29899	0.299694	0.212243	0.275926	0.286249	0.219848	0.256794	0.259767	0.358061	0.39836	6.74147	7.87e-05	0.00568722	1.89949	0.613197	0.255136	-0.358061	7	96921420	F	II		IGR	opensea	IGR-opensea
cg01971227	0.706588	0.693234	0.491762	0.523038	0.191636	0.222053	0.196807	0.222929	0.340996	0.273516	0.199859	0.247339	0.289314	0.224951	0.254418	0.337737	0.35806	0.389858	5.69758	0.000279283	0.0131985	0.588114	0.604694	0.246634	-0.35806	16	3988694	R	II		IGR	shore	IGR-shore	chr16:3989006-3989348	rs561941509;rs531147416;rs544485532;rs563764951	35;30;12;7
cg08636922	0.756026	0.697857	0.683762	0.738728	0.305859	0.360409	0.335853	0.337921	0.416502	0.432942	0.352934	0.348265	0.379023	0.348111	0.323301	0.373506	0.357872	0.505992	13.0017	3.36e-07	0.000194388	7.31172	0.720715	0.362843	-0.357872	21	46420451	F	II	NCRNA00162	Body	shore	Body-shore	chr21:46421216-46421523	rs114989962;rs553465446;rs192877065	17;44;49
cg21060406	0.814299	0.768613	0.54998	0.587525	0.232221	0.282481	0.263235	0.258725	0.392088	0.423738	0.246889	0.33694	0.335478	0.25011	0.345257	0.38404	0.35764	0.461701	4.989	0.000717283	0.024859	-0.391661	0.676285	0.318645	-0.35764	2	238595458	R	II	LRRFIP1	Body	opensea	Body-opensea
cg05397033	0.813949	0.807078	0.648558	0.681069	0.307105	0.34778	0.343214	0.328633	0.443537	0.433112	0.357596	0.429827	0.424483	0.325096	0.411558	0.418781	0.35761	0.520773	7.30532	4.2e-05	0.00378389	2.54669	0.735339	0.377729	-0.35761	20	60118450	F	II	CDH4	Body	shore	Body-shore	chr20:60119507-60119712	rs559259574	44
cg03468973	0.599192	0.586529	0.430534	0.462851	0.15402	0.148534	0.132682	0.126117	0.197862	0.212963	0.160386	0.153994	0.196527	0.169273	0.203541	0.246801	0.357585	0.307942	6.7043	8.21e-05	0.00586155	1.85538	0.522493	0.164908	-0.357585	11	10886660	F	II	ZBED5-AS1	Body	opensea	Body-opensea		rs563900961;rs146068769;rs182748465	0;1;5
cg03984945	0.687946	0.610351	0.488888	0.539655	0.224397	0.211787	0.188271	0.184972	0.271746	0.255661	0.204157	0.263812	0.248062	0.22961	0.254075	0.270618	0.357394	0.369799	7.34918	4e-05	0.00366985	2.59535	0.584235	0.226841	-0.357394	4	169048342	F	II	ANXA10	Body	opensea	Body-opensea		rs573879840	0
cg09815275	0.570059	0.552953	0.420984	0.41084	0.0947511	0.110032	0.122947	0.117649	0.166743	0.195048	0.108043	0.142945	0.147129	0.140324	0.144817	0.162261	0.357284	0.278733	6.6533	8.71e-05	0.00609337	1.79455	0.493104	0.13582	-0.357284	13	110295242	R	II		IGR	opensea	IGR-opensea
cg11361895	0.620165	0.567821	0.423935	0.394446	0.14848	0.142119	0.110982	0.126265	0.158668	0.184186	0.132431	0.146217	0.16991	0.117427	0.173296	0.163405	0.357052	0.292651	5.57944	0.000325256	0.0146042	0.429899	0.506882	0.14983	-0.357052	2	261362	R	II	SH3YL1	Body	shelf	Body-shelf	chr2:263400-265238
cg24138605	0.879215	0.873051	0.64632	0.669913	0.327754	0.302762	0.303059	0.319643	0.483065	0.495728	0.367529	0.464028	0.49776	0.32159	0.468163	0.490355	0.357017	0.534755	4.95566	0.00075115	0.0256862	-0.439583	0.748965	0.391948	-0.357017	20	59836416	F	II	CDH4	Body	opensea	Body-opensea		rs568096549	28
cg14141340	0.923597	0.923701	0.74453	0.780221	0.405847	0.363324	0.356917	0.371703	0.563646	0.594864	0.382126	0.513059	0.515002	0.394812	0.541896	0.551234	0.356875	0.609352	6.40127	0.000117118	0.00738895	1.48879	0.823476	0.466602	-0.356875	10	122344887	F	II	PPAPDC1A	Body	opensea	Body-opensea		rs149268601;rs12776072	0;48
cg01631429	0.711546	0.659451	0.425229	0.437524	0.173082	0.158238	0.138598	0.182278	0.294929	0.246674	0.183256	0.217146	0.251821	0.17282	0.277818	0.281716	0.356484	0.347545	4.30089	0.00192071	0.0480609	-1.41349	0.561435	0.204951	-0.356484	11	71137669	R	II		IGR	opensea	IGR-opensea
cg13707073	0.798391	0.817207	0.551652	0.587412	0.256008	0.235045	0.261192	0.266967	0.420818	0.423962	0.254954	0.336344	0.362786	0.258839	0.372686	0.388569	0.356438	0.466174	4.55344	0.00132741	0.0376386	-1.03063	0.680036	0.323599	-0.356438	1	240928807	F	II		IGR	opensea	IGR-opensea		rs551601267;rs569794372	0;31
cg14831308	0.582244	0.556291	0.416395	0.424091	0.126205	0.122751	0.0988831	0.116136	0.207786	0.165819	0.129458	0.169854	0.144611	0.13804	0.178735	0.151486	0.356354	0.284623	6.32597	0.00012814	0.0078507	1.39574	0.498436	0.142082	-0.356354	16	24597092	R	II		IGR	opensea	IGR-opensea		rs147416965	38
cg17030163	0.596501	0.517495	0.366797	0.408107	0.0934361	0.103358	0.104723	0.107884	0.149377	0.168009	0.104297	0.127477	0.129481	0.108864	0.155214	0.150667	0.355997	0.264901	6.33543	0.000126694	0.00779035	1.40748	0.478499	0.122503	-0.355997	5	17344317	F	II		IGR	opensea	IGR-opensea		rs114621247	26
cg06657897	0.769029	0.768339	0.689311	0.658436	0.320277	0.330312	0.340482	0.390649	0.402603	0.410621	0.30354	0.34867	0.379712	0.322796	0.361744	0.379524	0.355965	0.51072	11.2754	1.15e-06	0.000397309	6.14309	0.724299	0.368335	-0.355965	4	56658162	R	II		IGR	shore	IGR-shore	chr4:56659626-56660144
cg16537097	0.544662	0.518253	0.427224	0.458847	0.130192	0.123613	0.0857195	0.119002	0.164216	0.157434	0.133393	0.12297	0.110605	0.124657	0.135615	0.179492	0.355932	0.275733	8.33238	1.46e-05	0.00188911	3.62657	0.489292	0.13336	-0.355932	7	90149985	R	II		IGR	opensea	IGR-opensea		rs532276149;rs550429728	3;2
cg08708227	0.604472	0.530163	0.319031	0.300049	0.0691177	0.0882334	0.0692804	0.0765468	0.124135	0.129036	0.0697315	0.12326	0.105487	0.0764246	0.115119	0.121153	0.355676	0.237209	4.46925	0.00149986	0.0408604	-1.15728	0.450614	0.0949389	-0.355676	4	170953810	R	II	MFAP3L	Body	opensea	Body-opensea		rs541351212;rs191647352	30;13
cg20793071	0.757826	0.809475	0.540254	0.556959	0.215459	0.245541	0.223987	0.23942	0.374147	0.440198	0.233839	0.314675	0.321072	0.246991	0.377342	0.318175	0.355647	0.444323	4.38917	0.00168624	0.044054	-1.27866	0.657711	0.302064	-0.355647	1	54520450	R	II	C1orf83	Body	shore	Body-shore	chr1:54518601-54519299	rs530744032	18
cg04537845	0.631429	0.614803	0.452853	0.470446	0.183782	0.16088	0.148099	0.145495	0.252614	0.24695	0.166796	0.247184	0.210354	0.211326	0.225459	0.27817	0.355492	0.332903	6.79034	7.44e-05	0.00547925	1.95721	0.546198	0.190707	-0.355492	18	52636556	R	II		IGR	opensea	IGR-opensea		rs557823125	17
cg24561931	0.889705	0.88406	0.823854	0.82419	0.436477	0.490417	0.430643	0.473798	0.533115	0.593066	0.448155	0.511157	0.516243	0.456353	0.514008	0.49816	0.355292	0.642777	12.6716	4.2e-07	0.000218781	7.10264	0.855952	0.50066	-0.355292	11	66333806	F	II	CTSF	Body	shore	Body-shore	chr11:66335575-66336151	rs143313688;rs190243917;rs146697999;rs180808563	1;14;38;49
cg22438356	0.840996	0.803836	0.800773	0.818387	0.427717	0.447598	0.456106	0.421117	0.48985	0.514862	0.461321	0.430958	0.438766	0.452603	0.471249	0.480613	0.355287	0.604571	22.9617	2.16e-09	2.06e-05	11.5087	0.817743	0.462456	-0.355287	11	65906483	F	II	PACS1	Body	opensea	Body-opensea		rs540813953;rs545419667;rs535395	0;31;51
cg07250315	0.645252	0.607176	0.500189	0.535825	0.178628	0.221479	0.224603	0.205422	0.269075	0.230573	0.196917	0.225539	0.241656	0.219681	0.250989	0.279689	0.354889	0.363067	10.6587	1.86e-06	0.00052205	5.67633	0.576001	0.221112	-0.354889	2	113592034	R	II	IL1B	Body	opensea	Body-opensea		rs183903244	2
cg11376583	0.623146	0.60112	0.366033	0.384084	0.119665	0.1317	0.125492	0.130618	0.182559	0.166057	0.117437	0.169426	0.180523	0.12104	0.190819	0.159782	0.354852	0.288258	4.76221	0.000984877	0.0308524	-0.720917	0.50117	0.146318	-0.354852	1	205173352	R	II	DSTYK	Body	opensea	Body-opensea
cg01950074	0.750556	0.728212	0.550962	0.582734	0.230248	0.274378	0.241843	0.250369	0.396627	0.356008	0.243968	0.320219	0.325806	0.250639	0.313495	0.307973	0.354764	0.440334	6.09149	0.000170338	0.00945892	1.10096	0.653192	0.298428	-0.354764	3	187037719	R	II		IGR	opensea	IGR-opensea		rs575754654;rs370353172;rs60268749	38;15;4
cg03925413	0.753807	0.748568	0.528521	0.546588	0.203199	0.236288	0.243169	0.244511	0.366051	0.381316	0.237757	0.309976	0.404854	0.281631	0.363972	0.317503	0.354681	0.429214	5.04132	0.000667393	0.0236698	-0.316771	0.642022	0.287342	-0.354681	20	60145120	R	II	CDH4	Body	opensea	Body-opensea		rs113925473;rs564279863	19;5
cg14750567	0.601267	0.511805	0.431423	0.449689	0.156256	0.13654	0.114128	0.133589	0.166466	0.182222	0.108705	0.149325	0.159767	0.14398	0.135243	0.158874	0.354588	0.290111	8.89859	8.48e-06	0.00133099	4.17233	0.502864	0.148275	-0.354588	17	62174600	F	II	ERN1	Body	opensea	Body-opensea
cg15029935	0.626494	0.644606	0.470743	0.531069	0.181724	0.192992	0.182057	0.188187	0.267056	0.260844	0.182849	0.231767	0.230585	0.222958	0.271383	0.226572	0.353771	0.357693	7.21624	4.62e-05	0.004036	2.44712	0.569956	0.216185	-0.353771	15	91126012	R	II	CRTC3	Body	opensea	Body-opensea
cg07106999	0.570213	0.470223	0.392582	0.419938	0.0890922	0.0954647	0.109177	0.0958985	0.126356	0.159185	0.100124	0.105155	0.123496	0.104902	0.138229	0.121678	0.35373	0.254854	8.35154	1.43e-05	0.00186511	3.64558	0.467091	0.113362	-0.35373	11	43653056	R	II		IGR	opensea	IGR-opensea		rs565284940;rs546653542	49;12
cg14178337	0.656055	0.578796	0.439123	0.418089	0.140367	0.150983	0.124609	0.143531	0.225212	0.229737	0.131122	0.172559	0.19457	0.172323	0.172845	0.236334	0.353623	0.314483	5.20732	0.000532335	0.0203488	-0.0818631	0.526657	0.173034	-0.353623	10	34936083	R	II	PARD3	Body	opensea	Body-opensea		rs149458293	48
cg07168214	0.745771	0.681873	0.584616	0.57058	0.260958	0.285184	0.217733	0.271067	0.354175	0.35533	0.270215	0.335796	0.291619	0.260525	0.318529	0.347293	0.353601	0.436197	7.57231	3.15e-05	0.00313679	2.83925	0.648358	0.294757	-0.353601	17	7380112	F	II	ZBTB4	5'UTR	shelf	5'UTR-shelf	chr17:7382266-7382710	rs142012734;rs146307853	8;35
cg15138238	0.648454	0.755624	0.465272	0.440835	0.175955	0.207846	0.18917	0.198197	0.298449	0.269796	0.161737	0.248845	0.245419	0.160641	0.218938	0.261751	0.353362	0.369507	4.66559	0.00112987	0.0338548	-0.863469	0.581524	0.228163	-0.353362	20	3155489	R	II	LZTS3	TSS1500	shore	TSS1500-shore	chr20:3153637-3155011	rs144540456	40
cg21157507	0.720641	0.666446	0.611245	0.608579	0.288486	0.26748	0.242948	0.251046	0.351329	0.377382	0.291156	0.279718	0.311751	0.29247	0.351988	0.345171	0.353243	0.441333	10.0725	3.01e-06	0.000701778	5.20526	0.653279	0.300036	-0.353243	11	70830058	F	II	SHANK2	Body	opensea	Body-opensea		rs568434832;rs182549877	14;16
cg10054661	0.614206	0.511112	0.422764	0.42734	0.0948014	0.116727	0.119158	0.11803	0.208493	0.217753	0.128614	0.150333	0.158677	0.128143	0.147744	0.157954	0.353049	0.286819	6.55642	9.75e-05	0.00655686	1.67803	0.498648	0.145599	-0.353049	7	21988609	R	II		IGR	shelf	IGR-shelf	chr7:21985071-21985842	rs569596977;rs538657365;rs139902210	47;16;1
cg01072498	0.82932	0.802863	0.568475	0.556121	0.232499	0.263944	0.245318	0.276531	0.428882	0.439439	0.257419	0.373472	0.402339	0.265259	0.374981	0.378685	0.352978	0.468378	4.31466	0.00188197	0.0474389	-1.3924	0.680165	0.327187	-0.352978	1	214926946	R	II		IGR	opensea	IGR-opensea		rs191427263	29
cg17961455	0.558541	0.508374	0.399595	0.399777	0.0830249	0.102953	0.105236	0.109861	0.165048	0.129806	0.0945622	0.135776	0.114248	0.123171	0.133775	0.132894	0.352932	0.259297	7.07497	5.4e-05	0.00446129	2.2872	0.471056	0.118124	-0.352932	20	45530485	R	II	EYA2	5'UTR	opensea	5'UTR-opensea		rs143117215;rs532055034	48;22
cg11195337	0.85647	0.880551	0.60351	0.67167	0.292444	0.308616	0.27327	0.298612	0.488851	0.51885	0.313256	0.458053	0.478213	0.35059	0.466236	0.471579	0.352895	0.523172	4.55219	0.00132979	0.0376798	-1.03249	0.734909	0.382014	-0.352895	1	154302369	R	II	ATP8B2	Body	shore	Body-shore	chr1:154300975-154301528	rs534513003;rs76543826;rs145987149;rs538510132	18;15;13;1
cg22919115	0.531503	0.488861	0.49904	0.558107	0.160438	0.194078	0.158801	0.153955	0.180047	0.178842	0.170793	0.152601	0.144925	0.169002	0.181099	0.186028	0.352851	0.306496	18.499	1.5e-08	4.25e-05	10.0342	0.518207	0.165356	-0.352851	3	48936584	F	II	SLC25A20	TSS200	shore	TSS200-shore	chr3:48936041-48936457
cg01529359	0.608992	0.53191	0.48621	0.497079	0.152708	0.169368	0.179725	0.168863	0.210843	0.209267	0.14763	0.181051	0.200077	0.163918	0.176755	0.145952	0.352844	0.322066	12.1948	5.86e-07	0.000263508	6.78918	0.533773	0.180929	-0.352844	8	19936309	R	II		IGR	opensea	IGR-opensea		rs532573441;rs113578722	11;1
cg23691276	0.853369	0.733879	0.556465	0.558154	0.267212	0.239952	0.228012	0.255487	0.402457	0.439875	0.252956	0.345646	0.390059	0.272268	0.3898	0.365301	0.35282	0.457491	4.51181	0.00140986	0.0391938	-1.09313	0.669184	0.316363	-0.35282	20	42428858	R	II		IGR	opensea	IGR-opensea		rs6017182;rs558947966	27;26
cg24706793	0.827288	0.801539	0.574515	0.601643	0.250944	0.278691	0.250646	0.283588	0.391832	0.471744	0.312846	0.428345	0.410292	0.29529	0.40939	0.392971	0.352676	0.47814	4.50801	0.00141766	0.0393538	-1.09885	0.689746	0.33707	-0.352676	4	152097698	F	II	SH3D19	5'UTR	opensea	5'UTR-opensea
cg15518860	0.802914	0.802668	0.676949	0.672701	0.362334	0.369269	0.330243	0.32316	0.443276	0.438492	0.32749	0.395133	0.403049	0.339116	0.396921	0.427617	0.352642	0.526938	8.36921	1.4e-05	0.00184283	3.66308	0.738523	0.385881	-0.352642	4	81791162	R	II	C4orf22	ExonBnd	opensea	ExonBnd-opensea		rs199635070;rs149721279;rs201569592	21;14;1
cg14891200	0.683043	0.599866	0.39559	0.441223	0.149339	0.140803	0.142885	0.127637	0.234957	0.246037	0.15786	0.243642	0.208846	0.183757	0.189548	0.256503	0.352466	0.321149	4.31978	0.00186777	0.0472057	-1.38455	0.532629	0.180163	-0.352466	2	220197664	F	II	RESP18	Body	shore	Body-shore	chr2:220196431-220196768	rs550871919;rs2385401	0;8
cg12082153	0.750085	0.692458	0.500554	0.528726	0.244913	0.218667	0.223299	0.220188	0.319187	0.318966	0.23462	0.328649	0.278901	0.224943	0.349077	0.277719	0.352149	0.406526	5.22324	0.000521024	0.0200643	-0.0595498	0.617815	0.265667	-0.352149	1	193699433	R	II		IGR	opensea	IGR-opensea		rs192881395;rs139204610	46;3
cg01223741	0.543658	0.494432	0.342242	0.405031	0.0824674	0.088935	0.0892151	0.0914212	0.126406	0.107395	0.0846407	0.104701	0.114687	0.0844239	0.102883	0.110384	0.352015	0.240328	7.28052	4.31e-05	0.00385397	2.51906	0.451537	0.099522	-0.352015	2	71309618	R	II		IGR	opensea	IGR-opensea		rs112225400;rs1558899;rs142359132	45;34;19
cg24826745	0.841713	0.79234	0.651616	0.708794	0.365359	0.348871	0.315574	0.303774	0.45203	0.499651	0.321826	0.451915	0.433482	0.383669	0.396636	0.41273	0.351523	0.53359	6.84284	7.01e-05	0.00527025	2.01887	0.744503	0.39298	-0.351523	X	57937475	R	II	ZXDA	TSS1500	shore	TSS1500-shore	chrX:57935678-57936921
cg21655958	0.842373	0.829472	0.639765	0.685482	0.318082	0.3303	0.332177	0.348933	0.47079	0.484537	0.330793	0.392615	0.400688	0.313075	0.451248	0.448305	0.351204	0.533555	6.16841	0.000155031	0.00889992	1.19851	0.744278	0.393074	-0.351204	12	104943963	F	II	CHST11	Body	opensea	Body-opensea		rs139313420;rs568839593;rs560572153	1;3;51
cg10529804	0.758415	0.786437	0.577468	0.59606	0.247304	0.267758	0.293197	0.297184	0.392045	0.401818	0.279151	0.374814	0.356161	0.251364	0.322741	0.337601	0.351181	0.466726	5.71823	0.000271997	0.0129642	0.615553	0.677435	0.326254	-0.351181	12	86215532	F	II	RASSF9	Body	opensea	Body-opensea
cg12832841	0.727467	0.621126	0.480954	0.534078	0.194067	0.219101	0.202492	0.178817	0.323942	0.313579	0.199443	0.246403	0.258547	0.206128	0.265905	0.249825	0.350353	0.383045	5.83887	0.000233338	0.0117087	0.774642	0.593257	0.242904	-0.350353	17	29728508	F	II	RAB11FIP4	Body	opensea	Body-opensea
cg10191562	0.622393	0.487916	0.557155	0.580829	0.247029	0.200274	0.14999	0.222258	0.219294	0.246093	0.189391	0.168684	0.236293	0.207203	0.202796	0.143294	0.349999	0.350426	10.9494	1.48e-06	0.000455598	5.89989	0.560426	0.210427	-0.349999	X	30333089	R	II		IGR	opensea	IGR-opensea
cg09958288	0.624916	0.632323	0.375876	0.398136	0.138927	0.15689	0.114957	0.125488	0.242944	0.201125	0.118368	0.198682	0.205849	0.162294	0.186876	0.231702	0.349626	0.305015	4.69284	0.00108679	0.0329508	-0.823127	0.514791	0.165165	-0.349626	7	105262811	R	II	ATXN7L1	Body	opensea	Body-opensea		rs561108911	41
cg13703437	0.850359	0.814573	0.586313	0.609268	0.271548	0.280278	0.271771	0.29432	0.440076	0.483868	0.320464	0.422368	0.431373	0.280894	0.405923	0.437535	0.349596	0.494675	4.55917	0.00131646	0.0374449	-1.02204	0.704432	0.354836	-0.349596	5	39219698	R	II	FYB	TSS200	opensea	TSS200-opensea		rs188757804;rs578026435;rs539139525	44;35;3
cg20781321	0.559276	0.423196	0.481138	0.488688	0.136261	0.127696	0.134445	0.142092	0.146625	0.157886	0.153262	0.123334	0.155906	0.153798	0.137527	0.18726	0.34951	0.277471	13.7452	2.07e-07	0.000147346	7.76002	0.487177	0.137667	-0.34951	5	91989663	R	II		IGR	opensea	IGR-opensea		rs115871596	1
cg25932451	0.635251	0.662431	0.453844	0.52235	0.197869	0.193426	0.182697	0.189109	0.26859	0.270343	0.190918	0.249294	0.238154	0.20386	0.233041	0.265242	0.349449	0.361226	6.33072	0.000127412	0.0078217	1.40164	0.570895	0.221446	-0.349449	12	110453166	R	II	ANKRD13A	Body	opensea	Body-opensea
cg00821769	0.820602	0.747576	0.549824	0.572132	0.286796	0.272048	0.267966	0.242039	0.382164	0.380168	0.278164	0.295889	0.388939	0.283764	0.432584	0.416619	0.348341	0.457672	4.71935	0.00104657	0.0321307	-0.783985	0.666676	0.318335	-0.348341	2	109748427	R	II	SH3RF3	Body	shore	Body-shore	chr2:109744585-109746833	rs561692505	15
cg07623083	0.738937	0.670767	0.453718	0.450125	0.213524	0.215274	0.176407	0.18947	0.28831	0.266237	0.179623	0.262956	0.269471	0.186227	0.26189	0.282687	0.348298	0.371905	4.40141	0.00165622	0.043536	-1.26005	0.580883	0.232586	-0.348298	1	59742152	F	II		IGR	opensea	IGR-opensea
cg10070795	0.812536	0.763652	0.572188	0.620178	0.266324	0.287566	0.254639	0.309877	0.423737	0.407569	0.307222	0.346228	0.392291	0.279849	0.377644	0.396788	0.348179	0.477388	5.17686	0.000554725	0.0209277	-0.124668	0.686296	0.338117	-0.348179	7	35870297	F	II	2017-09-07	Body	opensea	Body-opensea		rs186246959;rs570294554;rs535454033	17;46;48
cg20898035	0.847823	0.817089	0.585095	0.582501	0.270569	0.282712	0.286188	0.268674	0.443831	0.457138	0.273884	0.375101	0.428359	0.289561	0.411714	0.429517	0.348093	0.488584	4.40044	0.00165857	0.0435639	-1.26152	0.697439	0.349346	-0.348093	22	39811541	R	II	TAB1	Body	opensea	Body-opensea		rs149626475;rs199747453	34;2
cg03893872	0.76197	0.730545	0.652678	0.65555	0.299755	0.342219	0.311985	0.346356	0.41539	0.380204	0.347004	0.351056	0.376475	0.337116	0.421363	0.397796	0.348068	0.493275	10.4275	2.24e-06	0.000586471	5.49386	0.702116	0.354048	-0.348068	1	210501634	R	II	HHAT	TSS1500	shore	TSS1500-shore	chr1:210502133-210502793	rs117767570;rs111632554;rs191328726	34;24;1
cg04453761	0.856792	0.882836	0.711448	0.738258	0.390323	0.420473	0.376639	0.397423	0.510649	0.52091	0.366502	0.471938	0.510191	0.402266	0.504523	0.49911	0.347592	0.585823	7.68171	2.81e-05	0.00290485	2.95665	0.794378	0.446786	-0.347592	9	130479224	F	II	PTRH1	TSS1500	shore	TSS1500-shore	chr9:130477195-130478146	rs115326841;rs534184574	9;10
cg16321501	0.786932	0.755201	0.582696	0.561538	0.255684	0.275359	0.241831	0.260269	0.385348	0.447083	0.275943	0.317531	0.348759	0.269963	0.371463	0.405379	0.347579	0.459615	5.1572	0.000569705	0.0212877	-0.152351	0.668162	0.320584	-0.347579	11	1321988	F	II	TOLLIP	Body	opensea	Body-opensea		rs569625665;rs5743910;rs552565803;rs570837729;rs5743909	3;5;38;46;47
cg14467066	0.782866	0.790567	0.54761	0.546524	0.242902	0.254931	0.237265	0.304805	0.390093	0.355098	0.276492	0.412074	0.35323	0.256567	0.300101	0.419167	0.347378	0.45093	4.33572	0.0018243	0.0464884	-1.36017	0.659357	0.311979	-0.347378	17	79419739	R	II	BAHCC1	Body	shore	Body-shore	chr17:79420144-79420437	rs184015714;rs144713983;rs147893339;rs548936013;rs374591121;rs567660719;rs202045641;rs534727558;rs368104723	47;35;28;27;14;10;6;4;2
cg02619747	0.638874	0.539366	0.333967	0.327074	0.0975832	0.115013	0.103083	0.0963289	0.156102	0.151734	0.0903213	0.149026	0.143186	0.0987206	0.146075	0.151172	0.347291	0.262238	4.30742	0.00190223	0.0477588	-1.40348	0.470613	0.123321	-0.347291	17	3457654	F	II	TRPV3	Body	opensea	Body-opensea
cg00743354	0.908052	0.908393	0.749408	0.762824	0.398083	0.357134	0.377825	0.361441	0.584047	0.581637	0.409465	0.498119	0.524284	0.378493	0.489655	0.53138	0.347221	0.60591	6.36889	0.000121726	0.00758522	1.44887	0.814243	0.467022	-0.347221	2	137935851	F	II	THSD7B	Body	opensea	Body-opensea		rs150893947;rs555622013;rs13393093	0;1;7
cg22118267	0.673131	0.625316	0.370878	0.41384	0.138473	0.158318	0.138054	0.136678	0.243242	0.242807	0.15944	0.222402	0.224957	0.154486	0.222791	0.259025	0.347159	0.318718	4.26461	0.00202692	0.0497973	-1.4692	0.527014	0.179854	-0.347159	18	20992749	R	II	TMEM241	Body	opensea	Body-opensea		rs535330723;rs8084015;rs553144017	3;2;1
cg01093138	0.824324	0.786949	0.613009	0.650331	0.300408	0.312542	0.297209	0.292835	0.442288	0.465417	0.356018	0.404092	0.407321	0.319219	0.45739	0.419962	0.346494	0.504127	5.65812	0.000293802	0.0136513	0.5355	0.712024	0.36553	-0.346494	16	83374884	F	II	CDH13	Body	opensea	Body-opensea		rs138799381;rs142761030;rs543295977	25;26;36
cg15563580	0.784647	0.78078	0.543888	0.552739	0.253638	0.261221	0.246536	0.247228	0.388348	0.390585	0.243114	0.2968	0.371118	0.251476	0.340933	0.36472	0.346472	0.450201	4.44279	0.00155889	0.0419079	-1.19729	0.658084	0.311613	-0.346472	X	70128591	F	II	TEX11	TSS200	opensea	TSS200-opensea
cg14317608	0.597288	0.468774	0.380499	0.409445	0.128982	0.109725	0.107293	0.0976961	0.141746	0.138596	0.0955294	0.112774	0.120933	0.102008	0.113544	0.136003	0.346139	0.261798	6.60155	9.25e-05	0.00633289	1.73246	0.469481	0.123342	-0.346139	1	169102783	R	II	NME7	Body	opensea	Body-opensea		rs543995986	49
cg06163709	0.729184	0.666339	0.449349	0.488587	0.193559	0.208629	0.203222	0.191003	0.285557	0.321323	0.196468	0.270944	0.264524	0.205493	0.300605	0.293343	0.34591	0.378294	4.76219	0.000984902	0.0308524	-0.720944	0.58584	0.239929	-0.34591	3	13571451	R	II		IGR	opensea	IGR-opensea		rs79252695	1
cg22793204	0.558295	0.439442	0.419426	0.392324	0.0954508	0.0976316	0.095721	0.104786	0.141159	0.126693	0.102814	0.119243	0.108496	0.100701	0.11507	0.129733	0.345744	0.248725	9.49726	4.93e-06	0.0009521	4.71482	0.456171	0.110427	-0.345744	3	56836561	R	II	ARHGEF3	TSS1500	shore	TSS1500-shore	chr3:56835650-56836210	rs182295376;rs75918259;rs186353649	33;20;13
cg16012323	0.954366	0.916362	0.753189	0.747287	0.427725	0.387684	0.339818	0.420454	0.603104	0.539665	0.340146	0.56344	0.546938	0.42498	0.566649	0.591587	0.345208	0.615029	5.63855	0.000301304	0.0138736	0.509323	0.822154	0.476946	-0.345208	17	7134125	F	II	DVL2	Body	shelf	Body-shelf	chr17:7137358-7138133	rs557142883;rs222835;rs536315634	3;4;43
cg10974463	0.828652	0.827185	0.591206	0.630372	0.314958	0.289316	0.232743	0.259214	0.476789	0.499051	0.278221	0.388762	0.37939	0.331026	0.398836	0.468278	0.345172	0.499217	4.44212	0.00156041	0.0419346	-1.1983	0.70632	0.361149	-0.345172	14	24845722	F	II	NFATC4	Body	opensea	Body-opensea		rs527523977;rs202122107;rs187429426;rs199941427	0;1;9;13
cg14194332	0.814149	0.746851	0.68323	0.660525	0.395072	0.340826	0.330151	0.32104	0.417063	0.421337	0.334215	0.426449	0.37887	0.356854	0.394004	0.38552	0.345144	0.51856	8.15855	1.73e-05	0.00211377	3.45222	0.725646	0.380502	-0.345144	14	95138956	F	II		IGR	opensea	IGR-opensea		rs11160199;rs371386880	16;37
cg27049053	0.747068	0.673963	0.444171	0.509772	0.221556	0.216746	0.200154	0.202742	0.312507	0.311372	0.178743	0.267693	0.260377	0.216772	0.307903	0.291372	0.345056	0.388748	4.69139	0.00108904	0.0329916	-0.825276	0.595781	0.250725	-0.345056	X	151142517	F	II	GABRE	Body	shore	Body-shore	chrX:151142680-151143555
cg22021539	0.879343	0.802686	0.657169	0.698621	0.403444	0.334987	0.316656	0.26009	0.487913	0.495765	0.320209	0.453474	0.464788	0.397362	0.410443	0.428433	0.345032	0.540246	5.24316	0.00050723	0.01968	-0.0316735	0.747266	0.402233	-0.345032	7	30318974	R	II		IGR	opensea	IGR-opensea		rs114985080	26
cg09647921	0.570578	0.533638	0.343815	0.357629	0.094576	0.10823	0.0805569	0.0973914	0.133573	0.160874	0.0795576	0.118312	0.137505	0.105001	0.119357	0.135481	0.34496	0.252813	5.29977	0.000470152	0.0186871	0.0471921	0.459789	0.114828	-0.34496	12	72540611	R	II		IGR	opensea	IGR-opensea		rs8181754	44
cg23591120	0.883861	0.958021	0.736539	0.77553	0.397065	0.417228	0.406639	0.399487	0.565608	0.588513	0.390212	0.53613	0.572284	0.381567	0.559897	0.551026	0.344892	0.61923	6.68548	8.39e-05	0.00594983	1.83296	0.826165	0.481273	-0.344892	X	67943794	R	II	STARD8	Body	opensea	Body-opensea		rs142045078	9
cg03539340	0.552881	0.43416	0.376548	0.405798	0.0656981	0.103935	0.0802119	0.0885128	0.140155	0.128392	0.0907252	0.0998283	0.107477	0.100223	0.0944562	0.131932	0.344516	0.239813	7.83756	2.39e-05	0.00261723	3.12148	0.446523	0.102007	-0.344516	20	42218758	R	II	IFT52	TSS1500	shore	TSS1500-shore	chr20:42219516-42219988	rs574025767	13
cg07275634	0.608197	0.570489	0.533855	0.552702	0.207543	0.242483	0.233935	0.205643	0.263084	0.193248	0.233781	0.194053	0.214923	0.210301	0.244532	0.289038	0.344183	0.360867	16.5069	4.12e-08	6.59e-05	9.19021	0.567377	0.223194	-0.344183	12	54879977	F	II		IGR	opensea	IGR-opensea		rs553341046	50
cg26065946	0.798047	0.777189	0.796561	0.764316	0.473913	0.420976	0.40147	0.379653	0.480336	0.464729	0.402911	0.41763	0.400287	0.466247	0.463368	0.399119	0.344147	0.578674	18.0802	1.83e-08	4.66e-05	9.8679	0.785163	0.441015	-0.344147	10	94445035	R	II		IGR	shelf	IGR-shelf	chr10:94448693-94450479	rs193205740;rs554192607;rs531287410	29;20;15
cg19788317	0.637461	0.592113	0.439762	0.456744	0.167772	0.179967	0.179613	0.168334	0.223049	0.222518	0.14446	0.190695	0.18501	0.162685	0.18128	0.25872	0.344115	0.329275	6.8806	6.72e-05	0.00512971	2.063	0.535744	0.191629	-0.344115	4	174429300	R	II		IGR	shore	IGR-shore	chr4:174430386-174430861	rs549937904	27
cg13497315	0.739111	0.682051	0.658783	0.657056	0.314351	0.343898	0.312221	0.34394	0.368279	0.368695	0.331991	0.326828	0.324975	0.310251	0.370812	0.354732	0.344078	0.480643	15.8336	5.96e-08	7.86e-05	8.87213	0.687089	0.343012	-0.344078	15	39796985	F	II		IGR	opensea	IGR-opensea		rs552005257;rs571928429;rs5812122	0;1;19
cg10003990	0.737762	0.664425	0.505855	0.515677	0.228417	0.238004	0.188842	0.231838	0.332371	0.333214	0.237631	0.298338	0.293978	0.231613	0.331306	0.306713	0.343994	0.4019	5.49139	0.000364828	0.0157748	0.310661	0.608296	0.264302	-0.343994	17	1501318	R	II	SLC43A2	Body	opensea	Body-opensea		rs149964336	2
cg05075327	0.925166	0.938384	0.706141	0.687517	0.310833	0.337932	0.29843	0.329435	0.594952	0.584642	0.336922	0.521808	0.538532	0.355791	0.54837	0.550934	0.343565	0.57453	4.3969	0.00166722	0.0437167	-1.26691	0.780669	0.437104	-0.343565	9	114699790	F	II		IGR	opensea	IGR-opensea		rs190408299;rs112963862	38;47
cg01782668	0.656744	0.549612	0.354426	0.352306	0.122098	0.132946	0.106717	0.104395	0.202668	0.185183	0.109777	0.186208	0.182093	0.139659	0.186645	0.19442	0.34342	0.281411	4.39689	0.00166723	0.0437167	-1.26692	0.487463	0.144043	-0.34342	4	148947436	F	II	ARHGAP10	Body	opensea	Body-opensea
cg00498869	0.816308	0.772431	0.584415	0.59039	0.285349	0.339315	0.277129	0.290653	0.407588	0.390919	0.278461	0.376541	0.362938	0.242975	0.36538	0.325552	0.34342	0.481175	5.14364	0.000580303	0.02156	-0.1715	0.687227	0.343807	-0.34342	10	30736295	F	II	MAP3K8	Body	opensea	Body-opensea		rs560271666;rs578236967;rs548679462	7;43;48
cg04694744	0.869778	0.944723	0.744454	0.763251	0.378957	0.396622	0.362175	0.395535	0.582857	0.590765	0.41173	0.519431	0.537255	0.399616	0.562814	0.53314	0.34323	0.609936	6.45851	0.000109432	0.00704858	1.55898	0.815874	0.472644	-0.34323	20	48522966	R	II	SPATA2	Body	island	Body-island	chr20:48522602-48523134	rs200800749;rs150044824;rs145229601	50;40;19
cg09688859	0.620629	0.614875	0.382536	0.417237	0.14176	0.131876	0.156628	0.13118	0.189022	0.241112	0.143089	0.179432	0.169239	0.133045	0.188317	0.209705	0.343134	0.30829	4.53223	0.00136875	0.0384257	-1.06244	0.514171	0.171037	-0.343134	20	60077726	F	II	CDH4	Body	opensea	Body-opensea		rs138687976;rs142693324;rs563955708	1;41;51
cg07189587	0.857854	0.886113	0.7143	0.742387	0.357205	0.410364	0.378158	0.384825	0.53497	0.540877	0.401203	0.496035	0.455391	0.362102	0.47054	0.505577	0.343083	0.58695	6.94284	6.26e-05	0.0049041	2.13531	0.792799	0.449717	-0.343083	14	63671517	R	II	RHOJ	5'UTR	opensea	5'UTR-opensea		rs144933537;rs111607696	21;15
cg13659378	0.601693	0.547348	0.389884	0.399638	0.110843	0.154328	0.132391	0.123202	0.216774	0.146781	0.107857	0.177882	0.194675	0.167184	0.178032	0.173161	0.342939	0.285113	6.13695	0.000161101	0.00911682	1.15873	0.490877	0.147938	-0.342939	19	47122109	R	II		IGR	opensea	IGR-opensea		rs192741717	20
cg27321175	0.76676	0.755805	0.644949	0.68142	0.355212	0.342655	0.320647	0.338061	0.41265	0.421236	0.308729	0.37684	0.368153	0.360652	0.371613	0.417827	0.342671	0.507718	10.0934	2.96e-06	0.000695971	5.22253	0.713321	0.37065	-0.342671	10	15689009	R	II	ITGA8	Body	opensea	Body-opensea		rs143488108	24
cg21380925	0.629337	0.585283	0.3904	0.373231	0.129123	0.125896	0.126131	0.115557	0.225143	0.223725	0.136351	0.196916	0.19705	0.155318	0.221037	0.202905	0.342587	0.296225	4.65494	0.0011472	0.0341725	-0.879269	0.501777	0.159191	-0.342587	10	123070327	R	II		IGR	opensea	IGR-opensea		rs547362991;rs558462168	22;1
cg05353666	0.756098	0.677926	0.520821	0.555821	0.240835	0.250744	0.219127	0.25071	0.350353	0.342573	0.260888	0.301991	0.331018	0.264524	0.325006	0.361043	0.342574	0.421621	5.46197	0.000379187	0.016166	0.270565	0.627165	0.284592	-0.342574	1	2995257	R	II	PRDM16	Body	shelf	Body-shelf	chr1:2997272-2997473	rs539671431;rs115470671	3;2
cg19596468	0.824665	0.846145	0.672823	0.68493	0.329492	0.376173	0.346401	0.362896	0.511631	0.472414	0.378354	0.448399	0.476043	0.388953	0.497487	0.506877	0.342374	0.54832	6.57854	9.5e-05	0.00644413	1.70475	0.753744	0.41137	-0.342374	4	4864110	F	II	MSX1	Body	shore	Body-shore	chr4:4864456-4864834	rs140109214	40
cg17003018	0.726066	0.689066	0.649387	0.642853	0.314669	0.311716	0.335276	0.321593	0.357978	0.392071	0.2909	0.338718	0.33983	0.317954	0.331181	0.344551	0.342241	0.474704	15.9034	5.73e-08	7.74e-05	8.90592	0.680049	0.337808	-0.342241	5	76398488	R	II	ZBED3-AS1	Body	opensea	Body-opensea		rs539324308;rs556134723	38;1
cg01488260	0.576286	0.522076	0.39774	0.390831	0.104905	0.127968	0.103305	0.136921	0.183655	0.141725	0.133868	0.141491	0.158636	0.117422	0.161445	0.164428	0.34195	0.272367	6.30552	0.000131324	0.00797416	1.37035	0.477537	0.135587	-0.34195	6	32136431	F	II	AGPAT1	3'UTR	shore	3'UTR-shore	chr6:32134460-32135196	rs555996405	33
cg10554139	0.722416	0.718224	0.515477	0.507082	0.239852	0.233512	0.205217	0.211811	0.358198	0.3239	0.241314	0.300832	0.317657	0.220718	0.282582	0.310908	0.341784	0.408882	4.74015	0.00101613	0.0315041	-0.753352	0.613953	0.272169	-0.341784	8	57569037	F	II		IGR	opensea	IGR-opensea
cg07564450	0.915282	0.937333	0.802716	0.824844	0.440463	0.493254	0.421895	0.444971	0.605109	0.597193	0.498569	0.569047	0.584932	0.467466	0.627372	0.62052	0.341636	0.655741	8.74232	9.82e-06	0.0014572	4.02499	0.860722	0.519087	-0.341636	19	17391065	F	II	ANKLE1	TSS1500	shore	TSS1500-shore	chr19:17392383-17393775	rs185046722;rs530167525;rs548906408	1;11;17
cg13422834	0.682265	0.697588	0.551693	0.532727	0.219313	0.222192	0.215382	0.251365	0.352481	0.343705	0.255929	0.259068	0.349659	0.248145	0.291361	0.305197	0.341469	0.410761	6.26221	0.000138355	0.00826178	1.31636	0.615642	0.274173	-0.341469	X	38627144	F	II		IGR	opensea	IGR-opensea
cg21996360	0.836514	0.865119	0.667651	0.657263	0.361334	0.326027	0.316336	0.326225	0.486571	0.495254	0.344914	0.443447	0.45076	0.336083	0.451371	0.444698	0.341438	0.539856	5.30862	0.000464621	0.0185369	0.0594852	0.744719	0.403281	-0.341438	1	215940809	R	II	USH2A	Body	opensea	Body-opensea		rs115361413;rs145491077	46;40
cg00367281	0.593821	0.497372	0.378798	0.400155	0.119846	0.129714	0.103038	0.128376	0.156408	0.160139	0.109437	0.129813	0.140336	0.111833	0.145584	0.17361	0.341343	0.269048	7.14467	5e-05	0.00424573	2.36642	0.473853	0.132511	-0.341343	8	42552470	F	II	CHRNB3	TSS200	opensea	TSS200-opensea		rs56279199;rs189880510	1;46
cg05945608	0.563167	0.52332	0.399687	0.414551	0.145687	0.133615	0.113041	0.117113	0.147298	0.164698	0.0939678	0.131382	0.138495	0.139062	0.180407	0.12761	0.34111	0.274437	7.85062	2.36e-05	0.0025952	3.13517	0.479103	0.137993	-0.34111	6	42739639	F	II		IGR	opensea	IGR-opensea		rs570243080	40
cg06682531	0.721608	0.658363	0.545581	0.572598	0.243501	0.25511	0.232917	0.23745	0.373991	0.33836	0.240152	0.27986	0.33327	0.267411	0.305238	0.287808	0.34099	0.421264	7.16868	4.87e-05	0.00417232	2.39356	0.625858	0.284868	-0.34099	21	27758826	F	II		IGR	opensea	IGR-opensea		rs544757454;rs564958769	7;13
cg20042412	0.679049	0.595132	0.528744	0.496941	0.198451	0.228754	0.190972	0.219881	0.261772	0.302309	0.201733	0.26968	0.256922	0.219389	0.229486	0.234349	0.340736	0.373497	7.42214	3.7e-05	0.00349332	2.67575	0.577939	0.237203	-0.340736	2	178100858	R	II	NFE2L2	Body	opensea	Body-opensea		rs530033920;rs548489207	46;11
cg18753596	0.854894	0.833664	0.725817	0.678285	0.342919	0.359956	0.332508	0.357929	0.509342	0.539914	0.373981	0.511574	0.487281	0.438798	0.451373	0.487587	0.340684	0.560175	6.35307	0.000124049	0.00768016	1.42932	0.764585	0.423901	-0.340684	10	116579217	F	II		IGR	shelf	IGR-shelf	chr10:116581522-116582434	rs546549392	25
cg27269917	0.681768	0.677345	0.495889	0.530373	0.197589	0.221987	0.252226	0.239782	0.307273	0.315753	0.246809	0.293581	0.286175	0.222173	0.322025	0.298861	0.340298	0.395595	6.49104	0.000105309	0.00687577	1.59868	0.599774	0.259475	-0.340298	17	18853737	F	II		IGR	opensea	IGR-opensea		rs140949416;rs539024746	0;17
cg02010675	0.567815	0.470259	0.446426	0.42028	0.139589	0.122675	0.115837	0.127959	0.161639	0.160691	0.129143	0.123956	0.134754	0.120565	0.13108	0.16466	0.340118	0.274856	9.3081	5.84e-06	0.00105147	4.54707	0.478927	0.138809	-0.340118	1	38955970	F	II		IGR	opensea	IGR-opensea		rs564815013;rs576673254	0;50
cg01587052	0.656559	0.605929	0.447839	0.537816	0.192619	0.200667	0.186668	0.177738	0.304516	0.275767	0.1807	0.18455	0.265502	0.186445	0.249037	0.212667	0.339843	0.360093	6.99576	5.9e-05	0.00472706	2.19641	0.563999	0.224156	-0.339843	8	124000360	F	II		IGR	opensea	IGR-opensea		rs572918338;rs189202051;rs555584698;rs574575393	1;39;43;47
cg21833338	0.750159	0.672582	0.511245	0.566233	0.224881	0.260172	0.251597	0.218521	0.355787	0.372506	0.235629	0.28006	0.296302	0.247587	0.318327	0.334219	0.339598	0.422617	5.68312	0.000284514	0.0133652	0.568849	0.626376	0.286778	-0.339598	19	8116316	R	II	CCL25	TSS1500	shore	TSS1500-shore	chr19:8115250-8115524	rs539953099;rs185052609	32;2
cg11935708	0.692896	0.649836	0.482298	0.484938	0.175602	0.214512	0.217613	0.200418	0.297328	0.30588	0.203351	0.274161	0.259699	0.236722	0.308583	0.291616	0.339279	0.376717	5.38925	0.000417373	0.0172439	0.170896	0.580285	0.241006	-0.339279	5	998978	F	II		IGR	opensea	IGR-opensea		rs548641486;rs570029834	0;50
cg22829278	0.653046	0.67713	0.483636	0.49944	0.200015	0.214697	0.190385	0.195058	0.32869	0.300042	0.187952	0.233226	0.27576	0.21887	0.261237	0.273574	0.339104	0.377573	5.88097	0.000221286	0.0112793	0.829658	0.581036	0.241932	-0.339104	17	34972612	F	II		IGR	opensea	IGR-opensea		rs576586163;rs535927008	15;48
cg14675001	0.514493	0.567773	0.493102	0.549323	0.163928	0.199942	0.204537	0.18672	0.192292	0.21785	0.183151	0.168798	0.186562	0.200386	0.210392	0.203083	0.338456	0.328332	19.073	1.14e-08	3.74e-05	10.2534	0.531406	0.19295	-0.338456	9	134471110	R	II	RAPGEF1	Body	opensea	Body-opensea		rs553196280;rs557733234	30;21
cg13296269	0.550624	0.485849	0.376421	0.363368	0.0887828	0.106338	0.0959742	0.0886565	0.135519	0.145764	0.118763	0.127886	0.124107	0.0959536	0.143093	0.141223	0.338422	0.247385	6.64158	8.83e-05	0.00614945	1.78051	0.450438	0.112016	-0.338422	2	136758386	F	II	DARS-AS1	Body	opensea	Body-opensea		rs141538575;rs181767338	0;31
cg06353345	0.763675	0.800861	0.545002	0.566049	0.259886	0.265871	0.263954	0.307332	0.435968	0.363572	0.26592	0.330596	0.365245	0.243344	0.334659	0.400654	0.338191	0.462372	4.65391	0.0011489	0.0342122	-0.880803	0.665286	0.327095	-0.338191	11	5322976	R	II	OR51B4	1stExon	opensea	1stExon-opensea		rs114179036;rs536411467;rs554762483;rs149576452	51;31;30;1
cg24858509	0.761856	0.741367	0.606722	0.491834	0.266998	0.270132	0.199136	0.213111	0.396113	0.452619	0.293706	0.367746	0.386141	0.288353	0.376815	0.368452	0.338085	0.443808	4.52031	0.00139259	0.0388707	-1.08035	0.646659	0.308574	-0.338085	5	72980612	R	II	ARHGEF28	5'UTR	opensea	5'UTR-opensea
cg11377293	0.611402	0.492535	0.401449	0.413844	0.123449	0.133726	0.128001	0.144186	0.177272	0.171877	0.131475	0.145841	0.171305	0.14222	0.186233	0.17912	0.338033	0.282504	6.65481	8.7e-05	0.00608739	1.79635	0.485324	0.14729	-0.338033	11	68670746	R	II	IGHMBP2	TSS1500	shore	TSS1500-shore	chr11:68671107-68671982	rs141426410;rs603076;rs536523340;rs548629112	49;36;32;29
cg06199676	0.660924	0.696296	0.550774	0.542591	0.234439	0.263584	0.222592	0.247267	0.330943	0.319643	0.21977	0.282094	0.265372	0.242243	0.247603	0.296566	0.337776	0.411167	7.08587	5.34e-05	0.00442547	2.29962	0.613833	0.276056	-0.337776	1	9247581	F	II		IGR	shelf	IGR-shelf	chr1:9242167-9243827	rs569345095;rs529711375;rs147007370;rs573514877	9;23;43;49
cg07469691	0.85099	0.922454	0.689318	0.7083	0.354649	0.34631	0.324644	0.368062	0.543504	0.559376	0.397019	0.510221	0.488072	0.381532	0.534042	0.551918	0.337768	0.572744	5.24624	0.000505134	0.019623	-0.027371	0.775404	0.437637	-0.337768	X	48331787	R	II		IGR	shelf	IGR-shelf	chrX:48334229-48335036
cg20246851	0.578583	0.558357	0.436663	0.448874	0.149462	0.155032	0.143163	0.144033	0.203844	0.213367	0.142271	0.142908	0.186296	0.1577	0.162573	0.22481	0.337707	0.305072	7.55307	3.22e-05	0.00317618	2.81845	0.507697	0.169989	-0.337707	15	90729083	F	II	SEMA4B	5'UTR	shore	5'UTR-shore	chr15:90727879-90728570	rs138992594	11
cg07239198	0.63748	0.618153	0.430477	0.455977	0.171038	0.17014	0.165128	0.160444	0.24913	0.25126	0.195241	0.24079	0.250179	0.174897	0.204928	0.235928	0.337647	0.335997	5.09104	0.000623436	0.0226249	-0.245988	0.538586	0.200938	-0.337647	5	40808267	F	II		IGR	opensea	IGR-opensea		rs536251902;rs554578817;rs573040783	0;5;14
cg19954218	0.850784	0.845521	0.621417	0.587534	0.312719	0.300093	0.28703	0.338362	0.455492	0.473192	0.310713	0.443591	0.47881	0.320407	0.474021	0.428082	0.337638	0.512365	4.39162	0.00168017	0.0439442	-1.27492	0.714948	0.37731	-0.337638	X	102983556	R	II	GLRA4	TSS200	opensea	TSS200-opensea
cg03884260	0.501219	0.445755	0.371264	0.381601	0.0662043	0.0790243	0.0831146	0.0867658	0.112936	0.110743	0.0840564	0.0872085	0.10414	0.0893805	0.110301	0.0983214	0.337559	0.22602	9.30738	5.84e-06	0.00105159	4.54643	0.428555	0.0909958	-0.337559	22	44208783	F	II	EFCAB6	TSS1500	shore	TSS1500-shore	chr22:44207947-44208435
cg09546550	0.910693	0.905948	0.690202	0.723878	0.35312	0.344555	0.296963	0.357524	0.578232	0.55725	0.381059	0.543713	0.502433	0.382213	0.507402	0.536354	0.337554	0.577176	4.71474	0.00105346	0.0322826	-0.790795	0.779709	0.442155	-0.337554	20	58530506	F	II		IGR	opensea	IGR-opensea		rs561042920	1
cg16079681	0.648317	0.642469	0.466107	0.398897	0.164777	0.183543	0.162834	0.179874	0.218706	0.305454	0.141891	0.188707	0.249157	0.164024	0.226647	0.198029	0.337446	0.340547	5.03325	0.000674841	0.023841	-0.328299	0.543015	0.205568	-0.337446	11	67499111	F	II		IGR	opensea	IGR-opensea		rs575985677	21
cg09538682	0.749333	0.813425	0.604383	0.583802	0.306052	0.278689	0.286972	0.290283	0.425241	0.44145	0.311296	0.37602	0.390549	0.283031	0.393833	0.391274	0.337443	0.483067	5.45674	0.000381802	0.0162472	0.263426	0.685533	0.348089	-0.337443	2	8833314	R	II		IGR	opensea	IGR-opensea		rs192731188	24
cg11744031	0.945644	0.958606	0.78825	0.823793	0.380624	0.436105	0.424739	0.43492	0.634008	0.62987	0.467144	0.61911	0.615444	0.435761	0.618192	0.641816	0.33744	0.654114	6.69132	8.34e-05	0.00592497	1.83993	0.856578	0.519138	-0.33744	7	66423657	F	II		IGR	opensea	IGR-opensea		rs182746908;rs565407414;rs187396374;rs557893082;rs577862101	11;16;35;48;51
cg10880503	0.527266	0.475868	0.376059	0.417361	0.0868838	0.102826	0.104361	0.101698	0.155337	0.136239	0.105313	0.109624	0.123412	0.0958487	0.111592	0.12365	0.337436	0.250183	8.71903	1e-05	0.00148025	4.00282	0.452645	0.115209	-0.337436	10	98751045	R	II		IGR	opensea	IGR-opensea		rs553879996	1
cg27399341	0.635209	0.588572	0.428237	0.453446	0.19438	0.167496	0.150878	0.159821	0.24113	0.243065	0.163845	0.21711	0.211228	0.176749	0.209101	0.260051	0.337434	0.328943	6.35209	0.000124194	0.00768689	1.42811	0.531404	0.19397	-0.337434	2	189463266	F	II		IGR	opensea	IGR-opensea		rs147679807;rs531071147	1;23
cg17107112	0.704861	0.693496	0.494715	0.505047	0.204802	0.220142	0.218415	0.243344	0.331545	0.341638	0.209793	0.293946	0.311485	0.239473	0.304883	0.29525	0.337356	0.399906	5.36932	0.000428549	0.0175394	0.143446	0.60232	0.264963	-0.337356	6	34021546	R	II	GRM4	Body	shelf	Body-shelf	chr6:34024201-34024457	rs545219456	32
cg25154055	0.785812	0.765309	0.567727	0.572228	0.296007	0.264573	0.256243	0.275316	0.418441	0.426862	0.275661	0.350729	0.396326	0.291172	0.380517	0.389655	0.337207	0.467704	5.02753	0.000680171	0.0239711	-0.336473	0.670029	0.332821	-0.337207	17	2169989	F	II	SMG6	TSS1500	opensea	TSS1500-opensea		rs77511728;rs546611111	32;41
cg03167325	0.544357	0.582091	0.418342	0.479464	0.12717	0.171602	0.146005	0.132324	0.227893	0.214386	0.151777	0.159683	0.155193	0.152162	0.192739	0.173357	0.336269	0.307485	6.90245	6.55e-05	0.00504424	2.08843	0.509246	0.172977	-0.336269	2	98281352	R	II	ACTR1B	TSS1500	shore	TSS1500-shore	chr2:98280063-98280871	rs116847453;rs571008791	19;17
cg05025332	0.754198	0.67264	0.551687	0.582395	0.249761	0.289294	0.269018	0.258491	0.356655	0.346865	0.273173	0.33991	0.305431	0.264999	0.306883	0.335417	0.336163	0.438489	6.24825	0.000140709	0.00835193	1.29889	0.640187	0.304024	-0.336163	2	65165160	R	II		IGR	opensea	IGR-opensea
cg07183242	0.859181	0.828935	0.665523	0.676114	0.359327	0.352659	0.34474	0.339272	0.479338	0.482329	0.346221	0.455853	0.452444	0.364504	0.447013	0.451794	0.335981	0.54555	5.58753	0.000321857	0.0145031	0.440808	0.747139	0.411158	-0.335981	3	31897057	R	II	OSBPL10	Body	opensea	Body-opensea
cg08531895	0.718926	0.617665	0.53896	0.505879	0.240746	0.243933	0.23598	0.208279	0.313673	0.31464	0.24158	0.254169	0.287536	0.236884	0.297799	0.342532	0.335764	0.397241	6.80231	7.34e-05	0.0054371	1.97129	0.598699	0.262936	-0.335764	20	30954203	F	II	ASXL1	ExonBnd	opensea	ExonBnd-opensea		rs373459650	1
cg07873092	0.511617	0.492482	0.39755	0.403176	0.102129	0.115789	0.108278	0.112157	0.125827	0.149403	0.130829	0.11317	0.130226	0.0878026	0.12923	0.143431	0.335758	0.253107	11.284	1.14e-06	0.000395772	6.14944	0.454561	0.118804	-0.335758	9	135456863	R	II	BARHL1	TSS1500	island	TSS1500-island	chr9:135455164-135458586
cg18304366	0.908062	0.924278	0.687066	0.69907	0.345898	0.331689	0.304665	0.353212	0.585673	0.575382	0.359682	0.514425	0.523312	0.358247	0.534206	0.545291	0.335646	0.575923	4.50189	0.00143031	0.0395749	-1.10806	0.777311	0.441665	-0.335646	16	57646617	R	II		IGR	opensea	IGR-opensea		rs144165554;rs184396595;rs556599589;rs77511747	48;31;25;1
cg23655854	0.588488	0.538159	0.422061	0.425524	0.154161	0.164777	0.130893	0.14169	0.214736	0.161538	0.141659	0.178633	0.158588	0.151933	0.186782	0.211269	0.335554	0.296178	7.4265	3.68e-05	0.00348325	2.68054	0.49751	0.161957	-0.335554	15	75015502	F	II	CYP1A1	5'UTR	shelf	5'UTR-shelf	chr15:75018186-75019336	rs56105568;rs149262994	0;1
cg18907454	0.770767	0.710236	0.536817	0.577268	0.231419	0.269903	0.236336	0.25517	0.401011	0.420607	0.286211	0.35252	0.33299	0.235582	0.275595	0.365303	0.335218	0.445288	5.11455	0.000603741	0.0221506	-0.212638	0.646419	0.311201	-0.335218	6	28876269	R	II	TRIM27	Body	opensea	Body-opensea
cg21335396	0.747159	0.779808	0.537623	0.562324	0.219395	0.28886	0.220729	0.265857	0.429667	0.437575	0.27324	0.360237	0.30176	0.261764	0.367853	0.408806	0.335127	0.453285	4.55875	0.00131726	0.037459	-1.02267	0.654361	0.319234	-0.335127	9	4904699	F	II		IGR	opensea	IGR-opensea		rs146440492;rs562167925	23;40
cg05399330	0.566017	0.615775	0.355341	0.383588	0.0993695	0.152706	0.105203	0.140482	0.205975	0.195447	0.11966	0.186548	0.161381	0.127249	0.17002	0.163864	0.335123	0.288019	4.45716	0.00152652	0.0413677	-1.17554	0.489093	0.15397	-0.335123	1	55464530	R	II	BSND	TSS200	shore	TSS200-shore	chr1:55462688-55463010	rs543270129;rs563535097;rs2500339;rs549306951	23;22;21;13
cg19284549	0.677177	0.666461	0.442413	0.458879	0.189329	0.166146	0.167857	0.198927	0.322893	0.304651	0.195555	0.302344	0.252588	0.197332	0.26458	0.256597	0.334892	0.363555	4.59798	0.00124486	0.0360569	-0.964032	0.56449	0.229598	-0.334892	4	185425261	R	II		IGR	opensea	IGR-opensea		rs549758160;rs142044779;rs529370960	25;17;1
cg14616533	0.811933	0.798525	0.601938	0.604977	0.30349	0.301798	0.27722	0.305832	0.466486	0.459982	0.312378	0.415341	0.407728	0.301174	0.396968	0.41865	0.334785	0.498364	5.04009	0.000668525	0.023695	-0.318531	0.699235	0.36445	-0.334785	4	108758755	F	II	SGMS2	5'UTR	opensea	5'UTR-opensea
cg16228554	0.740179	0.654865	0.523452	0.556985	0.267448	0.250569	0.261155	0.281134	0.2883	0.338408	0.222801	0.300167	0.281704	0.257191	0.289816	0.337895	0.334433	0.420643	6.45513	0.000109869	0.00706529	1.55486	0.621302	0.286869	-0.334433	11	59625637	F	II	TCN1	Body	opensea	Body-opensea		rs140643901;rs144420515;rs115169051;rs140173390;rs548877150;rs191093609	0;1;13;17;25;50
cg15900624	0.867091	0.734421	0.716887	0.758962	0.416721	0.428824	0.395361	0.367625	0.477063	0.469727	0.423822	0.410991	0.470784	0.438557	0.465523	0.492025	0.334318	0.568115	9.62767	4.4e-06	0.000883929	4.82855	0.768706	0.434388	-0.334318	11	61357477	R	II	LOC101927495	Body	shelf	Body-shelf	chr11:61355038-61355363	rs550873731	2
cg00885597	0.639175	0.582384	0.369373	0.396765	0.164874	0.15335	0.126259	0.120029	0.203446	0.21932	0.136572	0.173798	0.19851	0.143941	0.185039	0.23014	0.33424	0.302998	4.39576	0.00167	0.0437676	-1.26863	0.503542	0.169302	-0.33424	8	29707440	F	II		IGR	opensea	IGR-opensea		rs559889040	34
cg01925508	0.885567	0.856772	0.597305	0.686018	0.358846	0.34923	0.33063	0.336899	0.497634	0.494324	0.350827	0.489966	0.492429	0.316409	0.473423	0.483338	0.333632	0.54457	4.66452	0.00113159	0.033889	-0.865055	0.744749	0.411118	-0.333632	10	114133677	R	II	ACSL5	TSS1500	opensea	TSS1500-opensea		rs188215878;rs532778338;rs551120563	16;11;1
cg15148573	0.627073	0.584943	0.50679	0.514514	0.253556	0.218245	0.17151	0.187558	0.268745	0.259279	0.219794	0.254527	0.242722	0.224975	0.253771	0.259678	0.33362	0.361345	9.2724	6.03e-06	0.0010711	4.51504	0.561517	0.227896	-0.33362	7	103498566	F	II	RELN	Body	opensea	Body-opensea		rs578060348;rs555096901;rs79300395	0;1;41
cg12290270	0.758354	0.698374	0.488518	0.58149	0.233522	0.244099	0.251737	0.256963	0.389055	0.365893	0.246045	0.296792	0.298094	0.23978	0.335534	0.345534	0.333563	0.431357	5.08147	0.000631646	0.0228327	-0.25958	0.631495	0.297932	-0.333563	X	37656559	R	II	CYBB	Body	opensea	Body-opensea
cg18910874	0.669374	0.656529	0.482005	0.483059	0.228033	0.210156	0.185798	0.194303	0.280532	0.309025	0.22071	0.269403	0.27794	0.210931	0.272378	0.271363	0.333299	0.374839	5.33937	0.000445951	0.018018	0.102095	0.574818	0.241519	-0.333299	11	85520353	F	II	SYTL2	5'UTR	shore	5'UTR-shore	chr11:85521991-85522285
cg16294045	0.583611	0.493383	0.301978	0.35485	0.0593058	0.104324	0.100422	0.0890607	0.151718	0.146135	0.0908447	0.122747	0.1327	0.096895	0.124502	0.139973	0.333258	0.244549	4.62754	0.0011931	0.0350725	-0.919977	0.444504	0.111246	-0.333258	1	153656268	R	II	NPR1	Body	shelf	Body-shelf	chr1:153650830-153652375	rs115938602	42
cg09239591	0.55511	0.579189	0.497727	0.499081	0.182141	0.198666	0.186157	0.181198	0.216985	0.239961	0.191297	0.1945	0.222482	0.188664	0.21798	0.197544	0.333142	0.334418	13.298	2.76e-07	0.000174389	7.49404	0.534303	0.201161	-0.333142	2	31638511	R	II	XDH	TSS1500	opensea	TSS1500-opensea		rs368461495;rs45550236;rs45482395	51;35;2
cg00470472	0.802886	0.804685	0.635136	0.616967	0.340839	0.324297	0.307923	0.303174	0.428387	0.481272	0.317499	0.420937	0.406812	0.316215	0.384556	0.414702	0.33301	0.510255	5.55066	0.000337655	0.0149613	0.391049	0.710061	0.377051	-0.33301	X	10042971	R	II	WWC3	Body	opensea	Body-opensea
cg01479187	0.586738	0.56202	0.449226	0.459003	0.151404	0.18398	0.169231	0.159296	0.220196	0.221283	0.170696	0.177037	0.2099	0.177082	0.211548	0.236454	0.33301	0.318197	8.47993	1.26e-05	0.00171313	3.77199	0.518003	0.184992	-0.33301	2	43158610	R	II		IGR	opensea	IGR-opensea		rs552833229;rs377059085	2;1
cg15724073	0.498468	0.448077	0.343945	0.418322	0.0893263	0.0978176	0.0786254	0.073541	0.111875	0.125173	0.0889995	0.098725	0.111115	0.0890144	0.0917659	0.113309	0.332939	0.229641	9.79631	3.8e-06	0.000810536	4.97338	0.429404	0.0964655	-0.332939	4	142055685	R	II	RNF150	TSS1500	shore	TSS1500-shore	chr4:142053327-142054601	rs188631411;rs572171112	36;2
cg27350487	0.862192	0.812983	0.626401	0.660459	0.32198	0.373012	0.32601	0.322198	0.484323	0.456431	0.344094	0.429987	0.437703	0.325034	0.426009	0.470873	0.332698	0.530973	5.02876	0.000679017	0.0239425	-0.334708	0.730591	0.397894	-0.332698	3	55001168	R	II	LRTM1	TSS200	opensea	TSS200-opensea		rs574092516;rs543118335;rs192985612	28;27;8
cg05389196	0.786553	0.701794	0.530909	0.541615	0.249527	0.248633	0.25113	0.256407	0.392122	0.393436	0.263377	0.360529	0.337708	0.262907	0.356218	0.355207	0.332682	0.439992	4.88245	0.000831716	0.0275622	-0.545407	0.639602	0.306919	-0.332682	11	4111925	F	II	STIM1	Body	shelf	Body-shelf	chr11:4115689-4116489	rs539914384;rs149805931	27;30
cg01996627	0.593752	0.616197	0.417748	0.43975	0.197593	0.18159	0.145031	0.139552	0.235878	0.208988	0.144878	0.183948	0.211641	0.161473	0.170675	0.234251	0.332662	0.321345	5.68044	0.000285492	0.0133894	0.565287	0.520942	0.18828	-0.332662	X	41191652	F	II	DDX3X	TSS1500	shore	TSS1500-shore	chrX:41191974-41194398
cg15221554	0.579005	0.479205	0.453154	0.447761	0.183165	0.146274	0.134154	0.120254	0.198363	0.179026	0.163684	0.176422	0.171075	0.161504	0.178312	0.184917	0.33259	0.293386	9.30708	5.84e-06	0.00105159	4.54616	0.49294	0.16035	-0.33259	2	164991476	F	II		IGR	opensea	IGR-opensea		rs183544522	6
cg05551771	0.814535	0.746785	0.543625	0.585087	0.273717	0.282127	0.266061	0.270142	0.396078	0.435777	0.277341	0.389319	0.376474	0.286201	0.362688	0.378434	0.3324	0.467087	4.54148	0.00135054	0.0380929	-1.04855	0.666527	0.334127	-0.3324	X	9851002	R	II	SHROOM2	Body	opensea	Body-opensea
cg05609656	0.737388	0.738904	0.585227	0.562663	0.246512	0.246818	0.309312	0.260734	0.381754	0.38811	0.27084	0.308988	0.339172	0.300853	0.354891	0.359548	0.332394	0.452222	5.20969	0.000530634	0.0203095	-0.0785366	0.651658	0.319264	-0.332394	6	39815893	R	II	DAAM2	5'UTR	opensea	5'UTR-opensea		rs185611642;rs148206471	40;1
cg12972869	0.92832	0.942862	0.779864	0.808944	0.397826	0.424771	0.416517	0.421745	0.631725	0.633055	0.453465	0.581718	0.596271	0.455412	0.591338	0.618207	0.332365	0.646871	6.73951	7.89e-05	0.00569441	1.89716	0.84629	0.513925	-0.332365	X	152711957	R	II	TREX2	TSS200	shore	TSS200-shore	chrX:152710204-152710814
cg03128832	0.814424	0.822068	0.786223	0.774217	0.44973	0.440551	0.402601	0.449396	0.510004	0.521618	0.484046	0.470498	0.486984	0.447053	0.47503	0.495551	0.332214	0.601358	16.3497	4.48e-08	6.87e-05	9.11753	0.800686	0.468472	-0.332214	22	36112902	R	II	APOL5	TSS1500	opensea	TSS1500-opensea
cg05709638	0.74246	0.753675	0.661766	0.718339	0.358223	0.400598	0.355892	0.385811	0.401473	0.412255	0.362979	0.395068	0.372187	0.346373	0.353809	0.409753	0.332089	0.521402	14.0264	1.73e-07	0.000134868	7.92193	0.720655	0.388566	-0.332089	12	101434129	R	II	ANO4	Body	opensea	Body-opensea		rs544008515;rs111433510;rs529478376	45;18;2
cg07423765	0.741375	0.633966	0.491922	0.516557	0.245577	0.250489	0.217574	0.220737	0.280997	0.331617	0.260276	0.334915	0.30167	0.248976	0.341545	0.31581	0.331744	0.398432	5.23299	0.000514227	0.0198758	-0.0459066	0.597478	0.265734	-0.331744	12	121147730	F	II	UNC119B	TSS200	shore	TSS200-shore	chr12:121148239-121148853	rs144266267;rs533113667	16;17
cg17290095	0.811187	0.73747	0.547493	0.547323	0.280934	0.279108	0.275773	0.26955	0.382944	0.403939	0.259329	0.357271	0.372558	0.266878	0.379022	0.357353	0.331203	0.459248	4.60438	0.00123345	0.0358247	-0.954484	0.65797	0.326766	-0.331203	X	13339903	F	II	ATXN3L	TSS1500	opensea	TSS1500-opensea		rs6632679	30
cg20340034	0.697729	0.683755	0.474636	0.513069	0.211652	0.205621	0.195009	0.224224	0.358838	0.327688	0.217556	0.315013	0.300921	0.23852	0.272906	0.279801	0.330947	0.394047	4.77679	0.000964794	0.0304319	-0.699528	0.592616	0.261668	-0.330947	15	70284710	F	II		IGR	opensea	IGR-opensea		rs76823595;rs567726143	44;48
cg18910313	0.889542	0.906267	0.655014	0.654149	0.31978	0.338303	0.325028	0.366507	0.520603	0.55693	0.314741	0.513204	0.488879	0.344851	0.509061	0.496326	0.330796	0.557655	4.3272	0.00184739	0.0468829	-1.37319	0.756133	0.425336	-0.330796	19	10222409	R	II	PPAN-P2RY11	Body	shore	Body-shore	chr19:10220612-10221147	rs531759921;rs150437920;rs140237295	8;2;1
cg12368260	0.55092	0.527997	0.311018	0.290404	0.0789066	0.0958475	0.0808111	0.0815821	0.132177	0.124497	0.0820358	0.109748	0.126644	0.0753598	0.123564	0.130179	0.330662	0.233508	4.60036	0.0012406	0.0359771	-0.96048	0.431905	0.101243	-0.330662	11	69259662	F	II		IGR	shore	IGR-shore	chr11:69258149-69258544	rs112573567	35
cg15449127	0.474131	0.442393	0.421548	0.395331	0.0811827	0.0978055	0.0969732	0.0881594	0.1146	0.140729	0.0947788	0.0992885	0.109392	0.0925287	0.084691	0.105845	0.330662	0.235425	15.8129	6.02e-08	7.88e-05	8.86206	0.433822	0.103161	-0.330662	19	57678805	R	II	DUXA	1stExon	opensea	1stExon-opensea		rs113215213;rs564812746	18;1
cg26963790	0.525889	0.465019	0.42617	0.391826	0.0902911	0.108927	0.0999391	0.106959	0.187791	0.16028	0.115967	0.105631	0.115813	0.0914716	0.11746	0.136618	0.330535	0.256734	10.235	2.63e-06	0.000643357	5.33858	0.455055	0.12452	-0.330535	10	180188	F	II	ZMYND11	TSS1500	shore	TSS1500-shore	chr10:180582-182452	rs372859490	21
cg17043421	0.725008	0.667639	0.646108	0.678069	0.344153	0.350185	0.308749	0.335202	0.3866	0.388897	0.326901	0.344097	0.334144	0.335765	0.355327	0.357939	0.330509	0.483447	16.6106	3.9e-08	6.49e-05	9.2376	0.681753	0.351244	-0.330509	11	17657018	F	II	OTOG	Body	opensea	Body-opensea		rs143451374;rs558596138;rs7948744;rs544236057;rs563245961	6;13;14;20;34
cg10220843	0.74348	0.698278	0.521671	0.558841	0.272838	0.294781	0.244131	0.246539	0.345306	0.354495	0.244069	0.336477	0.302697	0.252658	0.31786	0.326131	0.330419	0.433158	5.56291	0.000332314	0.0148212	0.407605	0.631409	0.30099	-0.330419	17	68123523	F	II	KCNJ16	5'UTR	opensea	5'UTR-opensea		rs9902217;rs192002785;rs571824890	20;29;30
cg10179237	0.561445	0.462236	0.409984	0.42613	0.132524	0.113139	0.121869	0.115868	0.176832	0.164303	0.131396	0.134416	0.163244	0.145977	0.161453	0.157004	0.330365	0.270031	8.18915	1.68e-05	0.00207164	3.48315	0.46825	0.137885	-0.330365	2	149292345	F	II		IGR	opensea	IGR-opensea		rs575498837	13
cg03476715	0.514633	0.438506	0.637763	0.607456	0.244004	0.243727	0.209328	0.224586	0.199969	0.207488	0.228932	0.171695	0.196927	0.264867	0.193558	0.152525	0.330294	0.343822	6.94888	6.22e-05	0.00488218	2.14231	0.541998	0.211704	-0.330294	5	39395360	F	II	DAB2	5'UTR	opensea	5'UTR-opensea		rs116075082;rs2855510	21;37
cg10547843	0.676239	0.700623	0.562136	0.554255	0.230337	0.276217	0.237775	0.226292	0.382035	0.376368	0.266795	0.271754	0.327644	0.267899	0.334877	0.314273	0.329991	0.426025	6.59084	9.37e-05	0.00637941	1.71957	0.624019	0.294028	-0.329991	7	99601692	F	II		IGR	opensea	IGR-opensea		rs186569596	5
cg14778349	0.901612	0.930742	0.723041	0.752387	0.403402	0.402844	0.375876	0.377875	0.576798	0.556892	0.410514	0.530457	0.510088	0.368049	0.541226	0.552248	0.329877	0.606973	5.45396	0.000383201	0.0162871	0.259627	0.804899	0.475022	-0.329877	X	133771185	R	II	PLAC1	5'UTR	opensea	5'UTR-opensea
cg21445918	0.720636	0.802617	0.605537	0.586302	0.253802	0.338549	0.320911	0.304053	0.413797	0.427883	0.278186	0.398333	0.386696	0.317746	0.383684	0.367398	0.329682	0.482646	6.13196	0.00016209	0.00915072	1.15239	0.680456	0.350773	-0.329682	3	43405550	R	I		IGR	island	IGR-island	chr3:43405419-43405625	rs34031620;rs73831271;rs73831272;rs4682882	29;26;2;1
cg04657044	0.848204	0.831788	0.615974	0.662887	0.364581	0.304643	0.303487	0.322254	0.511658	0.47726	0.373542	0.466681	0.456739	0.328469	0.426112	0.487873	0.329374	0.530334	4.71358	0.00105518	0.0323106	-0.792496	0.727958	0.398585	-0.329374	13	48806707	F	II	ITM2B	TSS1500	shore	TSS1500-shore	chr13:48806982-48807948	rs17071497;rs543213480;rs9332247	20;29;44
cg26222613	0.675381	0.631566	0.64192	0.664839	0.319116	0.318409	0.320323	0.299572	0.345892	0.365039	0.320321	0.298476	0.322506	0.314596	0.303419	0.339571	0.329353	0.456459	21.3926	4.07e-09	2.41e-05	11.0459	0.654071	0.324718	-0.329353	4	159960676	F	II		IGR	opensea	IGR-opensea		rs192511034;rs142754240	0;18
cg02180714	0.649843	0.565887	0.540261	0.60118	0.216149	0.22819	0.231105	0.245492	0.320735	0.304771	0.241202	0.262145	0.266933	0.284316	0.245623	0.270045	0.329132	0.391934	11.4446	1.01e-06	0.000367359	6.26634	0.589413	0.260282	-0.329132	4	110136025	F	II	COL25A1	Body	opensea	Body-opensea		rs534368490;rs182618824;rs577455202	0;1;29
cg25989967	0.61077	0.547244	0.402337	0.414788	0.15971	0.145298	0.132493	0.146229	0.202183	0.201263	0.170672	0.203396	0.207783	0.164236	0.211045	0.202987	0.32903	0.301654	5.19696	0.000539837	0.0205534	-0.096403	0.499072	0.170042	-0.32903	6	157411164	F	II	ARID1B	Body	opensea	Body-opensea		rs538304559;rs189306494;rs78241535;rs542957959	0;16;17;22
cg08186275	0.530942	0.424578	0.433783	0.445253	0.130546	0.116438	0.119697	0.101773	0.144109	0.145318	0.139585	0.143824	0.131533	0.133508	0.115878	0.130929	0.328983	0.260841	9.64338	4.34e-06	0.000876914	4.84215	0.45823	0.129248	-0.328983	8	94592444	R	II	LINC00535	Body	opensea	Body-opensea		rs9297925	23
cg12767109	0.827813	0.838043	0.604461	0.621315	0.329983	0.31875	0.296247	0.333763	0.482071	0.469878	0.311179	0.441402	0.444013	0.324383	0.426187	0.454083	0.328968	0.517811	4.69514	0.00108324	0.0328747	-0.81973	0.715192	0.386224	-0.328968	7	73017736	F	II	MLXIPL	Body	shelf	Body-shelf	chr7:73021486-73021720
cg24348980	0.754987	0.621163	0.540215	0.549706	0.269793	0.243819	0.233317	0.221404	0.355725	0.332403	0.271211	0.306976	0.307642	0.271243	0.303494	0.328648	0.328758	0.418108	5.47108	0.000374679	0.0160409	0.282988	0.615362	0.286605	-0.328758	1	232073393	R	II	DISC1-IT1	Body	opensea	Body-opensea		rs199773819;rs146884034;rs201101530	51;36;31
cg04658405	0.527141	0.486763	0.403124	0.385273	0.101879	0.106848	0.105176	0.110291	0.173519	0.151457	0.103574	0.125003	0.146002	0.137168	0.13013	0.154101	0.328564	0.256965	7.76749	2.57e-05	0.00274113	3.04773	0.454103	0.125539	-0.328564	2	67443148	R	II		IGR	opensea	IGR-opensea		rs191872507;rs575476856;rs544404498;rs561113745	50;49;42;24
cg07364657	0.69464	0.64957	0.566065	0.593194	0.276542	0.263453	0.214786	0.287794	0.362197	0.362787	0.312002	0.328097	0.321475	0.276122	0.305609	0.334426	0.328453	0.430825	8.21616	1.63e-05	0.00203528	3.51036	0.627897	0.299444	-0.328453	8	97376970	F	II		IGR	opensea	IGR-opensea		rs2678332;rs568238311	10;19
cg10448989	0.701504	0.719371	0.488103	0.497644	0.201232	0.23183	0.203704	0.241755	0.360323	0.349352	0.244765	0.33242	0.347861	0.237728	0.328518	0.275886	0.328442	0.404614	4.47692	0.0014832	0.040562	-1.1457	0.601679	0.273237	-0.328442	14	86041336	R	II	FLRT2	5'UTR	opensea	5'UTR-opensea		rs4899873;rs181155789	45;39
cg10876613	0.593183	0.55368	0.392198	0.338166	0.14407	0.13246	0.0923545	0.123171	0.170835	0.192606	0.11214	0.130422	0.157487	0.107808	0.121175	0.187867	0.328425	0.279346	4.45852	0.00152348	0.0413085	-1.17348	0.476401	0.147976	-0.328425	11	37733728	F	II		IGR	opensea	IGR-opensea		rs549545483;rs149864327;rs531572678	13;43;50
cg08224159	0.610944	0.532041	0.345476	0.371169	0.0999257	0.119808	0.141161	0.126456	0.191936	0.177911	0.0978333	0.160493	0.13459	0.135684	0.167769	0.190198	0.328304	0.276284	4.72595	0.00103681	0.0319348	-0.774264	0.473266	0.144962	-0.328304	6	151646312	F	II	AKAP12	TSS1500	shore	TSS1500-shore	chr6:151646668-151646958	rs144928548;rs541111050	0;27
cg13211181	0.540542	0.471275	0.348582	0.371994	0.09143	0.100184	0.0954628	0.0845414	0.139152	0.14501	0.10077	0.125548	0.131614	0.104946	0.13112	0.122967	0.32826	0.242579	6.33706	0.000126448	0.00778087	1.4095	0.439535	0.111275	-0.32826	12	25801455	R	II	IFLTD1	1stExon	opensea	1stExon-opensea		rs538574006	11
cg27267248	0.512389	0.512294	0.533885	0.570788	0.201636	0.233291	0.202915	0.196942	0.206218	0.214791	0.211714	0.192421	0.174176	0.187924	0.173288	0.203731	0.328015	0.333921	16.5757	3.97e-08	6.52e-05	9.22171	0.530731	0.202715	-0.328015	12	105157208	F	II		IGR	opensea	IGR-opensea		rs116507162	5
cg06238395	0.57381	0.468638	0.302983	0.321465	0.0763146	0.0873863	0.0719877	0.0717735	0.141034	0.135269	0.0890724	0.117043	0.118909	0.094418	0.116022	0.150644	0.327982	0.231289	4.3815	0.00170534	0.0443897	-1.29032	0.428078	0.100096	-0.327982	16	84026553	F	II	NECAB2	Body	shelf	Body-shelf	chr16:84029456-84029710	rs571160101;rs540094081;rs41453147;rs573122552	2;39;46;47
cg09560096	0.879343	0.872231	0.666162	0.705369	0.361966	0.369801	0.341103	0.350714	0.547318	0.517818	0.387515	0.49337	0.4932	0.38087	0.523898	0.508936	0.327823	0.56753	5.03248	0.000675552	0.0238602	-0.329394	0.764224	0.436401	-0.327823	2	219527018	F	II	BCS1L	Body	shelf	Body-shelf	chr2:219523901-219524577
cg12747410	0.712216	0.567425	0.523999	0.586686	0.300585	0.27069	0.236986	0.204963	0.296278	0.298222	0.292905	0.313301	0.307127	0.238672	0.245974	0.290073	0.32771	0.40285	7.4888	3.45e-05	0.0033275	2.74867	0.599476	0.271765	-0.32771	11	60524073	R	II	MS4A15	TSS1500	opensea	TSS1500-opensea		rs75455382;rs560191238	35;1
cg04849378	0.900649	0.918483	0.787798	0.75438	0.428245	0.414947	0.41423	0.455212	0.58294	0.612844	0.470248	0.54879	0.563101	0.423932	0.57694	0.595042	0.327284	0.633902	6.99407	5.91e-05	0.00473281	2.19447	0.830272	0.502988	-0.327284	12	72730618	R	II	TRHDE	Body	opensea	Body-opensea		rs185431630;rs559269721	22;2
cg00018128	0.624205	0.587876	0.376299	0.372085	0.127885	0.139513	0.141577	0.137071	0.225493	0.216067	0.145256	0.182211	0.227047	0.149957	0.213322	0.226456	0.327243	0.301309	4.51341	0.0014066	0.0391365	-1.09072	0.497655	0.170412	-0.327243	2	162275746	F	I	TBR1	Body	shore	Body-shore	chr2:162275161-162275596	rs141074661	32
cg25421374	0.960336	0.956563	0.903763	0.89647	0.498794	0.527614	0.514985	0.532884	0.674296	0.693497	0.544365	0.644252	0.637994	0.573871	0.663629	0.660849	0.326804	0.726323	13.9413	1.83e-07	0.000139036	7.87335	0.922406	0.595601	-0.326804	20	57050735	F	II	APCDD1L	Body	opensea	Body-opensea		rs534683462;rs6100075;rs568249549;rs149273392	0;10;14;15
cg21136242	0.69079	0.647785	0.423282	0.444287	0.198172	0.178621	0.172805	0.190957	0.294223	0.302915	0.176478	0.263438	0.284418	0.214596	0.257725	0.285689	0.326684	0.359468	4.30537	0.001908	0.0478484	-1.40662	0.555479	0.228794	-0.326684	8	131761856	R	II		IGR	opensea	IGR-opensea		rs578077711;rs545595588	18;13
cg19628333	0.532645	0.524795	0.417688	0.41463	0.11286	0.123684	0.145629	0.153912	0.171507	0.199285	0.122903	0.163033	0.154525	0.120596	0.12952	0.154498	0.326625	0.279964	9.70055	4.13e-06	0.000849893	4.89145	0.475939	0.149314	-0.326625	12	56914766	R	II	RBMS2	TSS1500	opensea	TSS1500-opensea		rs576450827	6
cg11196874	0.750742	0.69564	0.532179	0.518833	0.243842	0.2614	0.229298	0.259133	0.383753	0.382822	0.233335	0.292481	0.299782	0.235039	0.339306	0.3244	0.326141	0.430247	5.11127	0.000606453	0.0222239	-0.217293	0.625931	0.29979	-0.326141	14	89873488	R	II	FOXN3	Body	opensea	Body-opensea		rs552523028	42
cg20678703	0.595893	0.520268	0.503403	0.530779	0.208787	0.236586	0.173346	0.230451	0.221499	0.232695	0.179381	0.220566	0.202233	0.217232	0.223723	0.199622	0.325974	0.344369	15.0602	9.27e-08	9.76e-05	8.48361	0.539954	0.21398	-0.325974	12	127824948	F	II	LOC101927616	TSS1500	opensea	TSS1500-opensea		rs559519257;rs528567938;rs115653365;rs192237222	1;20;39;40
cg05991009	0.502556	0.433095	0.390094	0.373701	0.0837993	0.101865	0.096023	0.0937572	0.112286	0.113865	0.107251	0.110403	0.109307	0.0916948	0.0967523	0.132804	0.325748	0.232071	9.90204	3.47e-06	0.000767372	5.06291	0.427519	0.101771	-0.325748	2	102080674	R	II	RFX8	Body	opensea	Body-opensea		rs537775859	50
cg15648303	0.720319	0.723169	0.474428	0.513614	0.272216	0.248897	0.210092	0.23844	0.343666	0.315333	0.201211	0.325365	0.289678	0.267641	0.318234	0.342504	0.325706	0.412353	4.36117	0.00175711	0.0453275	-1.32131	0.607777	0.282071	-0.325706	6	79941010	F	II	HMGN3	Body	shelf	Body-shelf	chr6:79943403-79944550	rs551170743	0
cg02253499	0.945513	0.902224	0.735607	0.719993	0.370759	0.403082	0.373486	0.390348	0.593309	0.579877	0.387992	0.553741	0.530563	0.37869	0.581812	0.556804	0.325595	0.607717	5.11124	0.000606474	0.0222239	-0.21733	0.803074	0.47748	-0.325595	3	12602046	F	II	MKRN2	Body	shelf	Body-shelf	chr3:12598391-12599051
cg00637340	0.561851	0.568823	0.353803	0.373125	0.109268	0.133251	0.113993	0.122718	0.217794	0.178004	0.126174	0.168815	0.169231	0.13154	0.169319	0.198926	0.324925	0.277166	4.93619	0.00077173	0.0261637	-0.46766	0.472121	0.147196	-0.324925	15	72460016	R	II	GRAMD2	Body	opensea	Body-opensea		rs147684071;rs35713471;rs541797828;rs563385535;rs530911376;rs142352510;rs564435195	49;47;34;21;16;2;1
cg25559823	0.723888	0.728516	0.506478	0.505013	0.275962	0.241942	0.214723	0.220328	0.36242	0.360906	0.223849	0.316237	0.300212	0.250411	0.326716	0.328035	0.324768	0.419831	4.36613	0.00174432	0.0450978	-1.31374	0.614692	0.289924	-0.324768	1	235171152	R	II		IGR	opensea	IGR-opensea		rs148609185;rs180761798;rs573634056	51;48;9
cg18210526	0.815734	0.769888	0.565434	0.681979	0.305293	0.318424	0.312568	0.352974	0.441	0.490684	0.3325	0.420954	0.422152	0.373209	0.448474	0.473458	0.324749	0.510582	5.38815	0.000417977	0.0172596	0.169393	0.705431	0.380683	-0.324749	12	79281399	F	II	SYT1	5'UTR	opensea	5'UTR-opensea		rs531933247	7
cg25818659	0.797563	0.789659	0.747679	0.773611	0.423801	0.460189	0.41949	0.441334	0.484171	0.481009	0.456874	0.448237	0.448331	0.423945	0.458505	0.47202	0.324738	0.58443	20.1897	6.84e-09	3.16e-05	10.6525	0.779273	0.454535	-0.324738	17	70270079	F	II		IGR	opensea	IGR-opensea		rs536269947;rs183324161	0;23
cg24384195	0.803325	0.828339	0.587761	0.624556	0.290619	0.310326	0.321275	0.306157	0.456752	0.496297	0.301258	0.430246	0.391393	0.350936	0.474383	0.440633	0.324635	0.508221	4.62421	0.00119882	0.0351714	-0.924937	0.703002	0.378367	-0.324635	7	106505370	F	II	PIK3CG	TSS1500	shelf	TSS1500-shelf	chr7:106508057-106508733	rs192112855;rs565525174;rs549559140	1;4;16
cg19437176	0.592778	0.549411	0.347681	0.405856	0.112747	0.172167	0.108214	0.120266	0.164286	0.227399	0.129916	0.176606	0.150679	0.13392	0.18786	0.162975	0.324585	0.286192	4.48139	0.00147358	0.0403871	-1.13895	0.480943	0.156358	-0.324585	2	38691057	R	II	LOC101929596	Body	opensea	Body-opensea
cg14600720	0.639209	0.606699	0.384334	0.467395	0.171009	0.197343	0.180686	0.163518	0.249851	0.258644	0.165523	0.204624	0.211514	0.167252	0.243185	0.258603	0.324314	0.335523	5.34106	0.000444952	0.0179923	0.104425	0.530112	0.205798	-0.324314	11	109856220	R	II		IGR	opensea	IGR-opensea
cg03442778	0.612067	0.507298	0.401451	0.323602	0.120784	0.132739	0.102245	0.0871268	0.226264	0.18819	0.103158	0.162014	0.149917	0.150791	0.16569	0.185769	0.324249	0.274147	4.54495	0.00134379	0.0379554	-1.04335	0.468696	0.144447	-0.324249	5	129723616	F	II		IGR	opensea	IGR-opensea		rs143657169;rs146339007	1;2
cg13383971	0.932135	0.876985	0.767258	0.788369	0.426305	0.44327	0.416343	0.447078	0.582391	0.608444	0.478914	0.570171	0.583175	0.44094	0.562537	0.562215	0.324233	0.636686	7.31531	4.15e-05	0.00375934	2.55778	0.831226	0.506993	-0.324233	17	6912197	R	II	ALOX12	Body	shelf	Body-shelf	chr17:6915824-6916201	rs149582427;rs58789206;rs559228065	41;35;17
cg26584983	0.692984	0.59456	0.543007	0.558213	0.272952	0.239495	0.229244	0.221045	0.315648	0.332437	0.243227	0.258624	0.281607	0.294789	0.313631	0.311481	0.324211	0.404015	7.62173	2.99e-05	0.00303235	2.89246	0.598542	0.27433	-0.324211	12	93798975	R	II		IGR	opensea	IGR-opensea		rs576113373;rs544881445;rs556755596	43;13;12
cg20393839	0.910566	0.864277	0.751774	0.776132	0.435815	0.471921	0.400441	0.410437	0.593286	0.597213	0.452549	0.544213	0.543074	0.432618	0.538068	0.568091	0.324001	0.627504	7.26835	4.37e-05	0.00388501	2.50548	0.821905	0.497904	-0.324001	20	48806052	R	II	CEBPB	TSS1500	shore	TSS1500-shore	chr20:48806598-48809022	rs529035955;rs45509799	48;7
cg18432768	0.840492	0.874817	0.701489	0.679499	0.381781	0.374691	0.350429	0.374354	0.563323	0.522144	0.384402	0.478612	0.499828	0.373681	0.490067	0.489092	0.323962	0.57238	5.76101	0.000257547	0.0124949	0.672212	0.766757	0.442795	-0.323962	17	68100565	F	II	KCNJ16	5'UTR	opensea	5'UTR-opensea		rs531902405;rs543940301;rs565353042	0;25;47
cg18104015	0.815734	0.814256	0.667286	0.70389	0.3988	0.38081	0.358458	0.382797	0.497587	0.490546	0.361664	0.461758	0.462795	0.377191	0.443893	0.430239	0.323729	0.556007	7.59159	3.09e-05	0.00309405	2.86005	0.750244	0.426515	-0.323729	17	81031724	F	II		IGR	shore	IGR-shore	chr17:81032582-81032959	rs550552353;rs8072895	31;44
cg06126494	0.511424	0.487666	0.420863	0.424439	0.122572	0.121511	0.123343	0.122702	0.185499	0.169211	0.140342	0.166668	0.146902	0.147898	0.168113	0.16709	0.323655	0.26891	11.9119	7.18e-07	0.000297334	6.59637	0.463103	0.139448	-0.323655	4	111715333	R	II		IGR	opensea	IGR-opensea		rs115709215	22
cg08283712	0.852866	0.846895	0.636778	0.628699	0.31704	0.33763	0.331304	0.332397	0.511528	0.501214	0.345641	0.447743	0.480766	0.35863	0.504078	0.487511	0.323441	0.535386	4.57211	0.00129211	0.0369848	-1.00267	0.729451	0.406009	-0.323441	11	118477728	F	II	PHLDB1	TSS1500	shore	TSS1500-shore	chr11:118478235-118481896	rs138956001;rs72999445;rs149232667	1;18;33
cg05373457	0.51696	0.426384	0.421691	0.419948	0.101434	0.12074	0.111719	0.130197	0.137157	0.148093	0.120541	0.125392	0.127326	0.112566	0.105927	0.138553	0.323183	0.253762	13.0382	3.28e-07	0.000191794	7.33446	0.447671	0.124488	-0.323183	8	99439948	F	II	KCNS2	5'UTR	island	5'UTR-island	chr8:99438692-99440425	rs547946224;rs550383150	8;49
cg26635956	0.448902	0.437227	0.495157	0.469154	0.132131	0.138069	0.163773	0.151838	0.144927	0.14382	0.12408	0.113303	0.114851	0.134195	0.107497	0.154634	0.323174	0.267967	14.9696	9.77e-08	0.000100697	8.43639	0.461871	0.138698	-0.323174	5	1194126	F	II		IGR	shore	IGR-shore	chr5:1196046-1196247	rs549990961	16
cg02552945	0.694535	0.626321	0.5091	0.611541	0.258335	0.250192	0.254692	0.252188	0.343175	0.333264	0.272629	0.317572	0.303108	0.303151	0.312108	0.33893	0.323064	0.416973	7.50538	3.39e-05	0.00329318	2.76672	0.610812	0.287747	-0.323064	9	123811614	R	II	C5	Body	opensea	Body-opensea		rs561304304;rs147792569;rs543854584	17;7;1
cg23280213	0.59869	0.537931	0.379046	0.416775	0.118863	0.16266	0.126742	0.134549	0.204108	0.225666	0.148885	0.170515	0.178476	0.135316	0.151981	0.204622	0.322754	0.294974	5.0662	0.000644992	0.0231206	-0.281302	0.488627	0.165873	-0.322754	3	155081302	R	II		IGR	opensea	IGR-opensea		rs564348393	46
cg04305908	0.542799	0.510916	0.544524	0.533426	0.168464	0.189852	0.211564	0.216621	0.235703	0.247183	0.187175	0.175097	0.199319	0.212875	0.186383	0.198901	0.322722	0.338172	21.7694	3.48e-09	2.31e-05	11.162	0.531805	0.209083	-0.322722	9	95964484	R	II	WNK2	Body	opensea	Body-opensea		rs550889415	2
cg20202438	0.62807	0.571018	0.381659	0.3829	0.136691	0.14427	0.139518	0.152665	0.23501	0.236693	0.142753	0.199429	0.189132	0.147608	0.208795	0.225103	0.322538	0.304849	4.73673	0.00102107	0.0316063	-0.75838	0.498371	0.175834	-0.322538	1	11907986	R	II	NPPA	TSS200	opensea	TSS200-opensea
cg05747390	0.580852	0.478016	0.302162	0.337674	0.0877208	0.10199	0.101796	0.0949688	0.131911	0.145365	0.0928014	0.112473	0.114059	0.0763645	0.132485	0.14717	0.322403	0.240701	5.17761	0.00055416	0.0209157	-0.123609	0.434143	0.11174	-0.322403	16	25077868	F	II		IGR	shore	IGR-shore	chr16:25078047-25078532	rs553672578	51
cg21836950	0.6079	0.621529	0.376173	0.391785	0.155899	0.185627	0.129625	0.157312	0.246415	0.201294	0.182139	0.274667	0.245617	0.176217	0.245481	0.236891	0.322153	0.313251	4.33463	0.00182724	0.0465489	-1.36184	0.506543	0.184389	-0.322153	2	237626960	F	II		IGR	opensea	IGR-opensea		rs78081191;rs182585675;rs563486672	38;43;47
cg03636234	0.520427	0.514194	0.319165	0.379907	0.0845457	0.105896	0.102399	0.0938819	0.151483	0.165415	0.106529	0.124581	0.138437	0.10158	0.142521	0.135811	0.321782	0.247701	5.63495	0.00030271	0.0139153	0.504491	0.44077	0.118988	-0.321782	8	101271359	R	II	RNF19A	Body	opensea	Body-opensea		rs543351210	19
cg11537737	0.657054	0.68729	0.453805	0.469594	0.180323	0.202059	0.217002	0.213101	0.325945	0.321193	0.205285	0.238623	0.27509	0.196361	0.289822	0.284947	0.321485	0.377327	4.69992	0.00107589	0.0327293	-0.812662	0.570218	0.248732	-0.321485	11	126890238	F	II		IGR	opensea	IGR-opensea		rs550291119;rs569121223;rs538016701	1;18;38
cg13553960	0.816713	0.749503	0.758588	0.730472	0.372437	0.415947	0.437545	0.445046	0.468165	0.507414	0.439817	0.473609	0.440288	0.427859	0.451705	0.440069	0.321405	0.573001	12.748	3.99e-07	0.000214017	7.15162	0.765844	0.444439	-0.321405	7	140136837	R	II		IGR	shore	IGR-shore	chr7:140135364-140135620	rs556730121;rs145299137;rs80148145	33;17;2
cg25825988	0.510102	0.548833	0.477949	0.466714	0.214451	0.168709	0.137357	0.169547	0.211849	0.200499	0.16676	0.166461	0.212104	0.165831	0.164164	0.186257	0.321311	0.310228	14.1887	1.57e-07	0.000128348	8.01351	0.503014	0.181703	-0.321311	3	78210240	F	II		IGR	opensea	IGR-opensea		rs116513673	26
cg02327694	0.761478	0.69097	0.592128	0.591798	0.289185	0.309151	0.281009	0.298709	0.423839	0.406638	0.299607	0.343715	0.327727	0.263633	0.346933	0.343878	0.321094	0.468533	6.88262	6.7e-05	0.00512075	2.06535	0.66119	0.340096	-0.321094	5	96884138	F	II	LINC01340	Body	opensea	Body-opensea
cg10708400	0.625088	0.600586	0.446795	0.522347	0.216436	0.220203	0.181446	0.215615	0.301981	0.221662	0.21263	0.23237	0.277814	0.221836	0.244918	0.277394	0.320947	0.357948	6.91147	6.49e-05	0.00501118	2.09893	0.550516	0.22957	-0.320947	6	30130449	F	II	TRIM15	TSS1500	opensea	TSS1500-opensea		rs60650863;rs538753410	7;31
cg12954779	0.794091	0.774232	0.630331	0.625211	0.39498	0.346108	0.337918	0.295464	0.414959	0.436177	0.326066	0.417147	0.416407	0.355273	0.390417	0.446776	0.320748	0.511192	5.81284	0.000241145	0.011971	0.740497	0.703641	0.382893	-0.320748	11	24709096	F	II	LUZP2	Body	opensea	Body-opensea		rs189290787	1
cg03095482	0.679804	0.720604	0.511819	0.506938	0.242667	0.264708	0.222374	0.229983	0.359107	0.34207	0.244263	0.33903	0.317849	0.267946	0.30305	0.352596	0.32047	0.41325	4.98182	0.000724432	0.0250377	-0.401963	0.605532	0.285062	-0.32047	2	126984526	F	II		IGR	opensea	IGR-opensea		rs183117858;rs577714777;rs543204757;rs563481634	0;1;11;30
cg16406785	0.808191	0.819208	0.5992	0.608351	0.349357	0.313322	0.297158	0.322078	0.437412	0.477774	0.320253	0.41596	0.429607	0.318134	0.451647	0.413305	0.320388	0.509387	4.63261	0.00118447	0.0348994	-0.912446	0.70162	0.381232	-0.320388	11	130508145	R	II		IGR	opensea	IGR-opensea		rs532221107;rs186400665	24;1
cg22945580	0.747948	0.692365	0.518841	0.53005	0.241941	0.240764	0.255713	0.24357	0.400349	0.377848	0.313903	0.377687	0.373358	0.247871	0.317236	0.371275	0.320341	0.429799	4.83709	0.000886265	0.0287659	-0.611376	0.622004	0.301663	-0.320341	1	218433413	F	II		IGR	opensea	IGR-opensea		rs567054893	23
cg03994184	0.677995	0.619832	0.460518	0.522331	0.216201	0.251896	0.174865	0.216351	0.316913	0.315527	0.202442	0.258737	0.265745	0.233282	0.266811	0.282019	0.320241	0.381324	5.6944	0.000280423	0.0132361	0.583885	0.573469	0.253228	-0.320241	7	1714969	F	II		IGR	opensea	IGR-opensea		rs565138509;rs527837739	15;27
cg03920512	0.671169	0.612743	0.517677	0.525359	0.214944	0.247982	0.216391	0.215866	0.349176	0.294774	0.263702	0.284363	0.286453	0.236928	0.258114	0.301511	0.319595	0.390821	6.5348	0.000100027	0.00665779	1.65185	0.582577	0.262983	-0.319595	17	56525236	R	II	HSF5	Body	opensea	Body-opensea		rs543027343;rs561393290;rs141175612	39;26;2
cg03995745	0.821702	0.832071	0.593422	0.608525	0.301535	0.302976	0.295144	0.326226	0.482235	0.49913	0.31924	0.461462	0.435931	0.309469	0.414118	0.415934	0.31954	0.511983	4.26838	0.0020156	0.0496074	-1.4634	0.703708	0.384167	-0.31954	X	140268124	R	II		IGR	shelf	IGR-shelf	chrX:140270950-140271553
cg11553687	0.929201	0.891776	0.797153	0.783863	0.473921	0.430304	0.449874	0.465074	0.602777	0.608876	0.425937	0.545078	0.552441	0.466617	0.570003	0.566806	0.319529	0.650735	7.8235	2.43e-05	0.00264066	3.10673	0.842453	0.522923	-0.319529	11	70959713	R	II		IGR	shelf	IGR-shelf	chr11:70962173-70964161	rs577381949;rs545899819;rs184698387	47;33;7
cg18730511	0.522466	0.479616	0.34227	0.313997	0.0798501	0.0954905	0.0956545	0.0825921	0.121253	0.130744	0.087639	0.103317	0.109662	0.0982633	0.132609	0.152672	0.319426	0.231342	5.58036	0.000324867	0.0145903	0.431142	0.422998	0.103572	-0.319426	22	50435413	F	II	IL17REL	3'UTR	shelf	3'UTR-shelf	chr22:50438257-50438776	rs200651253	35
cg00451261	0.515814	0.472269	0.405331	0.392555	0.109084	0.137036	0.117118	0.128696	0.153421	0.148723	0.110907	0.133699	0.122485	0.115716	0.135627	0.149981	0.319262	0.258743	11.3481	1.09e-06	0.00038415	6.19632	0.4503	0.131038	-0.319262	2	105991411	F	II	FHL2	Body	opensea	Body-opensea		rs114900899;rs529351894	2;14
cg06154628	0.679283	0.627482	0.563282	0.522769	0.277577	0.241477	0.245829	0.236656	0.286466	0.350031	0.258133	0.276403	0.285319	0.241341	0.240641	0.326243	0.318939	0.407007	7.23118	4.55e-05	0.00399397	2.46389	0.59837	0.279431	-0.318939	6	139578730	F	II	TXLNB	Body	opensea	Body-opensea
cg09430518	0.593575	0.493208	0.34387	0.300422	0.0979563	0.101347	0.101303	0.116634	0.150636	0.154676	0.100147	0.146439	0.16305	0.0936709	0.112007	0.134899	0.318938	0.251991	4.28557	0.00196483	0.0487748	-1.437	0.443354	0.124415	-0.318938	8	118662568	R	II		IGR	opensea	IGR-opensea		rs559608543;rs1508569	15;13
cg25083345	0.48733	0.415878	0.330869	0.282752	0.0614592	0.0636933	0.0617564	0.0573833	0.0802396	0.0643978	0.0516401	0.0753954	0.0735204	0.0620617	0.0661667	0.0813947	0.31888	0.194392	6.62904	8.96e-05	0.00620439	1.76548	0.38572	0.0668399	-0.31888	6	11197061	R	II	NEDD9	Body	opensea	Body-opensea		rs115085208	3
cg25242338	0.413288	0.403352	0.392221	0.400803	0.0744455	0.0929371	0.075953	0.0743185	0.0815782	0.10191	0.0785341	0.0782228	0.0807191	0.0794588	0.0819374	0.0784239	0.318866	0.210242	42.3119	8.53e-12	7.21e-06	14.5396	0.401561	0.0826954	-0.318866	14	102001643	F	II		IGR	opensea	IGR-opensea		rs575928618;rs538298943	6;12
cg12645904	0.512938	0.418343	0.360656	0.310746	0.0709781	0.0723089	0.079994	0.0682933	0.109665	0.118311	0.080843	0.0831542	0.0952793	0.0738842	0.0923739	0.109432	0.318726	0.21534	6.6406	8.84e-05	0.0061531	1.77934	0.406576	0.0878496	-0.318726	15	96960725	F	II		IGR	shore	IGR-shore	chr15:96959341-96960531	rs139120903	0
cg04493700	0.690968	0.578051	0.464445	0.503389	0.235103	0.218894	0.180469	0.238965	0.296982	0.282042	0.207223	0.259477	0.24612	0.225842	0.261459	0.306689	0.318361	0.372687	6.06416	0.000176166	0.00969056	1.0661	0.563704	0.245343	-0.318361	10	126827067	F	II	CTBP2	5'UTR	opensea	5'UTR-opensea		rs548105285;rs375373497	1;44
cg20844632	0.493073	0.48987	0.367782	0.423831	0.0901619	0.120363	0.130157	0.119549	0.152354	0.164799	0.111445	0.119983	0.119448	0.104012	0.124925	0.137813	0.318337	0.256138	9.67607	4.22e-06	0.000862393	4.87037	0.447139	0.128803	-0.318337	13	75959718	R	II	TBC1D4	Body	opensea	Body-opensea
cg01256634	0.913523	0.864864	0.812885	0.856804	0.491965	0.513108	0.489002	0.504347	0.59908	0.629699	0.508951	0.528562	0.567557	0.520425	0.589302	0.579754	0.318298	0.672275	12.0273	6.6e-07	0.000283721	6.67564	0.863254	0.544956	-0.318298	11	72273394	R	II		IGR	opensea	IGR-opensea		rs574597112;rs542180783	37;27
cg08600356	0.681412	0.615404	0.465649	0.498824	0.234132	0.216098	0.21401	0.23622	0.311685	0.247993	0.213494	0.306026	0.268022	0.241713	0.282413	0.278133	0.318211	0.377103	5.57271	0.00032811	0.0146902	0.420827	0.568029	0.249818	-0.318211	5	1562829	F	II		IGR	opensea	IGR-opensea
cg00148518	0.580411	0.541847	0.324244	0.36275	0.145913	0.116948	0.0958904	0.129729	0.174515	0.173708	0.128816	0.151827	0.188998	0.134863	0.204313	0.189241	0.31818	0.271078	4.38989	0.00168446	0.044017	-1.27757	0.461985	0.143806	-0.31818	10	97211487	R	II	SORBS1	5'UTR	opensea	5'UTR-opensea		rs183321652;rs541648776;rs10786210;rs575229444	41;32;27;1
cg08579217	0.743977	0.694268	0.51255	0.513747	0.250837	0.240789	0.255545	0.266628	0.382335	0.362916	0.25835	0.361773	0.331274	0.252488	0.35498	0.328132	0.318159	0.427114	4.93212	0.000776108	0.0262605	-0.473534	0.618009	0.299851	-0.318159	11	47260776	R	II		IGR	opensea	IGR-opensea		rs4647761	45
cg06567635	0.619072	0.607446	0.427055	0.447092	0.181724	0.197659	0.186544	0.192069	0.259417	0.238037	0.187848	0.225342	0.251424	0.197486	0.279542	0.254878	0.318142	0.339323	5.90159	0.00021563	0.0111022	0.856517	0.530209	0.212067	-0.318142	5	72526726	F	II		IGR	shore	IGR-shore	chr5:72526203-72526497	rs534059850	1
cg20540672	0.911061	0.879285	0.720585	0.746358	0.434787	0.416204	0.374475	0.397572	0.581511	0.592724	0.409962	0.535477	0.491305	0.382455	0.525562	0.541475	0.317868	0.612207	5.8334	0.000234956	0.0117617	0.767473	0.802928	0.48506	-0.317868	10	122372102	R	II	MIR5694	Body	opensea	Body-opensea		rs535631051	1
cg27198632	0.578632	0.547625	0.332273	0.369893	0.0989289	0.124853	0.106423	0.118529	0.223601	0.212586	0.123071	0.167792	0.166221	0.114719	0.158843	0.166475	0.317841	0.275439	4.48588	0.00146398	0.0402015	-1.13218	0.466143	0.148302	-0.317841	4	174429263	R	II		IGR	shore	IGR-shore	chr4:174430386-174430861
cg03393445	0.555922	0.519484	0.31759	0.361133	0.089514	0.102321	0.104438	0.112437	0.192135	0.163657	0.0949829	0.147069	0.141319	0.121358	0.134038	0.149812	0.317825	0.257073	4.53107	0.00137105	0.0384722	-1.06418	0.447768	0.129943	-0.317825	8	19249545	R	II	SH2D4A	Body	opensea	Body-opensea		rs528885854;rs542506745	44;2
cg20331765	0.695627	0.648947	0.506049	0.591087	0.25003	0.268991	0.219578	0.276764	0.35387	0.385504	0.276119	0.311837	0.289281	0.250683	0.312275	0.333562	0.317811	0.422503	6.81937	7.2e-05	0.00536479	1.99134	0.613189	0.295379	-0.317811	10	126716550	F	II	CTBP2	TSS200	shore	TSS200-shore	chr10:126715728-126715929	rs72830853;rs577563623;rs144574596;rs563355894	31;37;40;43
cg22532580	0.784637	0.819751	0.607389	0.620635	0.356611	0.328576	0.317212	0.319082	0.440302	0.486544	0.339635	0.375724	0.467519	0.333984	0.42352	0.489179	0.317776	0.513545	5.19842	0.000538777	0.0205237	-0.0943591	0.704211	0.386435	-0.317776	3	19943166	R	II	EFHB	Body	opensea	Body-opensea		rs546558281;rs564519564	28;11
cg08347582	0.559516	0.527911	0.349237	0.387009	0.143175	0.120222	0.105836	0.108656	0.19426	0.181745	0.134317	0.145508	0.179914	0.144007	0.194885	0.192202	0.317739	0.272176	5.10213	0.000614059	0.0223999	-0.230243	0.462819	0.145081	-0.317739	20	1424242	F	II	NSFL1C	3'UTR	opensea	3'UTR-opensea		rs529816701;rs186535074	0;26
cg03444659	0.575913	0.543938	0.438602	0.46739	0.147119	0.187712	0.142663	0.162011	0.255751	0.252772	0.172172	0.208497	0.184754	0.176849	0.195337	0.208066	0.317653	0.31939	7.58459	3.11e-05	0.0031096	2.8525	0.509982	0.192329	-0.317653	14	94834215	R	II	SERPINA2	TSS1500	opensea	TSS1500-opensea		rs541669458;rs528477850	28;1
cg19949011	0.526633	0.510782	0.426092	0.429886	0.157053	0.158398	0.135148	0.151928	0.174057	0.178958	0.164214	0.154611	0.18714	0.146276	0.209978	0.171836	0.317603	0.285121	11.5227	9.55e-07	0.000355041	6.32255	0.475682	0.15808	-0.317603	5	86395594	R	II		IGR	opensea	IGR-opensea		rs143955304;rs546739323	2;1
cg17600273	0.499422	0.46529	0.418377	0.437299	0.147143	0.133824	0.124796	0.123506	0.149384	0.15716	0.12734	0.125711	0.136132	0.12133	0.127509	0.140901	0.317523	0.265798	13.9064	1.87e-07	0.000139328	7.85333	0.456312	0.138789	-0.317523	8	32297060	R	II	NRG1-IT3	TSS1500	opensea	TSS1500-opensea		rs34439382;rs112861499	27;14
cg05992222	0.573208	0.538363	0.402524	0.448614	0.131918	0.155242	0.157783	0.14516	0.214062	0.20591	0.193407	0.147101	0.154053	0.127617	0.218133	0.170995	0.317379	0.303425	5.27996	0.000482782	0.019037	0.0196501	0.493853	0.176474	-0.317379	12	94100770	R	II	CRADD	Body	opensea	Body-opensea		rs186851288;rs572665930;rs190720461;rs554943478;rs574727358	42;14;8;4;1
cg00704681	0.527115	0.470108	0.405939	0.376301	0.0986544	0.122269	0.132362	0.127557	0.133928	0.178426	0.123596	0.162709	0.140317	0.131482	0.148097	0.174696	0.317232	0.257677	9.82369	3.71e-06	0.000799382	4.99666	0.448016	0.130784	-0.317232	19	30115207	R	II		IGR	opensea	IGR-opensea		rs141431083;rs144009730;rs560080484;rs528841177;rs115194483;rs145188794	36;24;21;5;4;1
cg10732206	0.821775	0.77652	0.598768	0.652567	0.362459	0.34794	0.302094	0.310023	0.472195	0.474416	0.357132	0.422713	0.453377	0.341977	0.40907	0.471626	0.317042	0.517701	5.26912	0.000489849	0.0192288	0.00455172	0.707927	0.390885	-0.317042	20	60184805	R	II	CDH4	Body	opensea	Body-opensea		rs572656834;rs533859180	42;10
cg04184264	0.650541	0.595705	0.458059	0.510556	0.199817	0.18396	0.200825	0.210684	0.339526	0.292577	0.186725	0.230741	0.228055	0.195347	0.243171	0.231349	0.316993	0.366729	6.34503	0.000125246	0.00773111	1.41938	0.556925	0.239932	-0.316993	10	121362318	R	II		IGR	opensea	IGR-opensea		rs575129187;rs186149453;rs118002961;rs577288647	25;14;2;1
cg02576959	0.634298	0.549976	0.39316	0.41317	0.152933	0.168406	0.138113	0.143727	0.242332	0.260546	0.163389	0.226261	0.210741	0.168703	0.220474	0.212658	0.31696	0.313518	4.9092	0.000801251	0.0268748	-0.50665	0.503694	0.186734	-0.31696	8	142431930	R	II	PTP4A3	5'UTR	shelf	5'UTR-shelf	chr8:142427854-142428351	rs114650619;rs534172136	51;34
cg07095737	0.650768	0.550361	0.373175	0.372829	0.141922	0.169588	0.157745	0.173904	0.201524	0.196233	0.15184	0.194973	0.225237	0.144527	0.2121	0.221469	0.316931	0.304759	4.44294	0.00155854	0.0419057	-1.19706	0.494918	0.177987	-0.316931	16	14458471	F	II		IGR	opensea	IGR-opensea		rs560640456	11
cg22545356	0.818915	0.750261	0.730277	0.736332	0.429836	0.439081	0.384704	0.438448	0.491439	0.465348	0.454266	0.426913	0.452384	0.400629	0.462025	0.480597	0.316881	0.571389	12.979	3.41e-07	0.000195238	7.29752	0.761518	0.444637	-0.316881	10	88716659	R	II	MMRN2	Body	opensea	Body-opensea		rs528302968	1
cg07601847	0.628965	0.597297	0.575568	0.539042	0.294735	0.245657	0.2413	0.273553	0.278394	0.280933	0.235867	0.231449	0.269947	0.234654	0.271014	0.232798	0.31661	0.396945	13.1962	2.95e-07	0.00018034	7.43191	0.586912	0.270301	-0.31661	17	78550476	R	II	RPTOR	Body	opensea	Body-opensea		rs566921114;rs4889863;rs189243912	27;10;2
cg17096881	0.51281	0.450712	0.282356	0.297334	0.0473623	0.0694877	0.079709	0.0624587	0.118527	0.0947398	0.066089	0.0868814	0.10091	0.068017	0.10193	0.0868288	0.316562	0.207049	5.02296	0.000684459	0.0240702	-0.343001	0.396986	0.0804237	-0.316562	7	83966842	R	II		IGR	opensea	IGR-opensea		rs568712919	1
cg03387081	0.612397	0.643684	0.430694	0.44044	0.156977	0.204924	0.168492	0.16155	0.291579	0.271211	0.213568	0.252498	0.154456	0.165753	0.268149	0.267645	0.316548	0.34403	4.33119	0.00183654	0.0466972	-1.36709	0.533959	0.21741	-0.316548	1	51888506	F	II	EPS15	TSS1500	opensea	TSS1500-opensea
cg01350857	0.563843	0.521099	0.332392	0.371559	0.136933	0.121501	0.108978	0.122428	0.177895	0.163517	0.0970762	0.144191	0.155185	0.118925	0.159616	0.155487	0.316433	0.265089	5.76526	0.000256159	0.0124542	0.677817	0.454949	0.138516	-0.316433	1	25983951	R	II	MAN1C1	Body	opensea	Body-opensea
cg13305276	0.608393	0.541482	0.393838	0.408575	0.123446	0.181399	0.139529	0.15354	0.237113	0.206696	0.167748	0.181302	0.197687	0.15754	0.19418	0.242266	0.316186	0.304392	5.01413	0.000692837	0.024278	-0.355639	0.494104	0.177918	-0.316186	X	131228341	R	II	FRMD7	Body	opensea	Body-opensea
cg24144243	0.585429	0.568326	0.503638	0.514812	0.212099	0.220759	0.202274	0.234204	0.226935	0.284932	0.204776	0.246878	0.21931	0.213458	0.23614	0.232632	0.316135	0.35513	13.8003	2e-07	0.000144831	7.7921	0.54481	0.228676	-0.316135	16	19423013	F	II	TMC5	5'UTR	shore	5'UTR-shore	chr16:19421816-19422498	rs564338023;rs2285047;rs141462504;rs76903414	8;38;40;47
cg04009441	0.52514	0.479489	0.377297	0.412171	0.116052	0.118455	0.100542	0.12129	0.185558	0.18269	0.112529	0.134671	0.124575	0.108255	0.134807	0.130907	0.316009	0.262979	8.4005	1.36e-05	0.00180368	3.69399	0.452585	0.136576	-0.316009	5	61705333	R	II		IGR	shelf	IGR-shelf	chr5:61708394-61709056	rs572333512;rs532378996	26;20
cg05257132	0.617167	0.490388	0.399733	0.447784	0.18283	0.169321	0.15895	0.179852	0.166627	0.199063	0.189279	0.209101	0.213317	0.157677	0.190936	0.230116	0.315994	0.303821	6.79297	7.42e-05	0.00546994	1.96031	0.493418	0.177424	-0.315994	5	139456452	R	II		IGR	opensea	IGR-opensea		rs544072397	4
cg07363857	0.868736	0.8064	0.653481	0.687377	0.381105	0.378796	0.389923	0.376293	0.49252	0.492982	0.368288	0.447439	0.471839	0.381324	0.509729	0.483851	0.315859	0.559243	5.77798	0.000252049	0.0123138	0.694606	0.748758	0.432899	-0.315859	2	237617227	F	II		IGR	opensea	IGR-opensea		rs147698813;rs552723172;rs181320254;rs538755539;rs558345694	0;1;3;10;38
cg25047767	0.546456	0.556865	0.327717	0.377063	0.12801	0.104752	0.116633	0.133618	0.208157	0.167749	0.104025	0.152743	0.162701	0.107749	0.129986	0.149558	0.315841	0.270514	5.03085	0.000677069	0.0238918	-0.331723	0.460018	0.144177	-0.315841	4	107289956	R	II	GIMD1	TSS1500	opensea	TSS1500-opensea		rs577741312;rs186451402	28;23
cg11430807	0.515718	0.42326	0.265467	0.26828	0.0449855	0.0650306	0.0505688	0.04832	0.0926271	0.0833072	0.0568283	0.0940308	0.0838413	0.0637182	0.0845381	0.0824818	0.315757	0.192257	4.62523	0.00119706	0.0351418	-0.923414	0.381711	0.0659537	-0.315757	2	158046818	F	II		IGR	opensea	IGR-opensea		rs535217674;rs76438100;rs140913359;rs539279141	1;10;30;45
cg11699403	0.781741	0.763412	0.544826	0.593867	0.291026	0.329458	0.288337	0.300438	0.422128	0.425	0.303225	0.415068	0.354957	0.269785	0.362222	0.399657	0.315653	0.479569	4.85191	0.00086803	0.0283449	-0.589787	0.668961	0.353308	-0.315653	2	60611575	F	II		IGR	opensea	IGR-opensea		rs375643949;rs538842236	6;40
cg13888765	0.53118	0.495091	0.320282	0.321697	0.078418	0.103881	0.0900655	0.0934553	0.137568	0.150097	0.0953703	0.110737	0.126037	0.0810847	0.128107	0.121911	0.315651	0.237374	5.07307	0.000638948	0.0229847	-0.271521	0.426765	0.111114	-0.315651	13	64849030	R	II		IGR	opensea	IGR-opensea		rs147219497	13
cg08027286	0.87602	0.913879	0.702396	0.715463	0.39173	0.392699	0.349607	0.419176	0.574719	0.572144	0.41754	0.537579	0.530244	0.390506	0.552554	0.554935	0.315552	0.597291	5.09501	0.000620062	0.0225489	-0.24035	0.786622	0.47107	-0.315552	2	237678330	R	II		IGR	opensea	IGR-opensea		rs577909539;rs545069521;rs566226134	47;35;6
cg21159999	0.729273	0.711613	0.548145	0.587061	0.313477	0.269069	0.263393	0.283054	0.381617	0.422474	0.242922	0.355177	0.298569	0.289579	0.303449	0.353784	0.315391	0.455336	5.95818	0.000200899	0.0105818	0.929904	0.644571	0.329179	-0.315391	X	15448956	F	II	PIR-FIGF	Body	opensea	Body-opensea
cg00675037	0.558551	0.481022	0.385385	0.446585	0.107328	0.14644	0.136232	0.148646	0.197759	0.200827	0.143064	0.193844	0.167121	0.169254	0.167198	0.182973	0.315338	0.282523	7.62461	2.98e-05	0.00302662	2.89555	0.471725	0.156387	-0.315338	8	55382194	R	II		IGR	shore	IGR-shore	chr8:55382639-55383189	rs534878033;rs140252833	47;27
cg26886424	0.616279	0.552629	0.458301	0.48725	0.178666	0.190815	0.193776	0.213285	0.243204	0.280934	0.225844	0.236387	0.231671	0.216546	0.289404	0.287605	0.315324	0.343179	8.3203	1.47e-05	0.00190282	3.61455	0.532373	0.217049	-0.315324	1	56090378	R	II		IGR	opensea	IGR-opensea		rs574259749	13
cg05772903	0.61603	0.579168	0.38179	0.4911	0.157285	0.155137	0.168235	0.156478	0.283973	0.265685	0.187302	0.195517	0.243845	0.175756	0.198868	0.217169	0.31529	0.330022	4.72037	0.00104506	0.0320974	-0.782488	0.519196	0.203906	-0.31529	18	65296539	R	II	LOC643542	Body	opensea	Body-opensea		rs17077605;rs369032644	26;2
cg15299775	0.77604	0.775596	0.822657	0.830789	0.536167	0.531799	0.429785	0.474738	0.483049	0.519508	0.480049	0.449945	0.444392	0.494134	0.407261	0.481047	0.315221	0.609296	9.26311	6.08e-06	0.00107605	4.50668	0.798429	0.483208	-0.315221	4	149794611	F	II		IGR	opensea	IGR-opensea		rs571167116;rs539721220;rs79404920;rs573074905	12;25;28;46
cg22581974	0.674048	0.685253	0.493297	0.506365	0.191401	0.251526	0.28101	0.233422	0.33721	0.306001	0.299393	0.317291	0.378708	0.252079	0.356282	0.329931	0.315143	0.402666	5.2161	0.000526062	0.0201938	-0.0695479	0.591751	0.276609	-0.315143	22	40425739	F	I	FAM83F	3'UTR	opensea	3'UTR-opensea		rs201827841;rs187530604;rs191593383;rs184117296;rs541564497	27;29;30;32;33
cg12770925	0.832665	0.826215	0.828057	0.869038	0.560783	0.527132	0.478163	0.509497	0.537053	0.566461	0.547385	0.466938	0.507092	0.498236	0.492721	0.510972	0.315052	0.651243	14.9901	9.66e-08	9.99e-05	8.4471	0.840274	0.525222	-0.315052	19	376121	F	II	THEG	TSS200	shore	TSS200-shore	chr19:375830-376094	rs569329449;rs536762255;rs139159304;rs143819041;rs533968312;rs552834439	0;1;32;40;43;49
cg26066365	0.7767	0.77888	0.577985	0.562242	0.306185	0.317888	0.280599	0.308664	0.425649	0.42712	0.285412	0.370347	0.388363	0.305283	0.40143	0.417498	0.314792	0.48215	4.72217	0.00104238	0.0320397	-0.779827	0.671025	0.356233	-0.314792	16	11581476	F	II		IGR	opensea	IGR-opensea		rs567493268;rs72777274	7;29
cg12129488	0.596054	0.532095	0.467921	0.483361	0.184161	0.195159	0.161076	0.161847	0.278538	0.256966	0.190656	0.212176	0.200449	0.206955	0.213571	0.25633	0.314711	0.333118	8.41294	1.35e-05	0.00178673	3.70625	0.521944	0.207233	-0.314711	4	13661073	R	II	LINC01182	Body	opensea	Body-opensea		rs574227517;rs536923299	38;28
cg10463626	0.721138	0.723494	0.651182	0.671265	0.371317	0.375927	0.354322	0.331746	0.403572	0.415996	0.349301	0.386187	0.376265	0.36296	0.37822	0.394619	0.314582	0.504815	13.497	2.42e-07	0.00016134	7.61372	0.693564	0.378982	-0.314582	6	32054094	F	II	TNXB	Body	shore	Body-shore	chr6:32055067-32055601	rs576854807	37
cg04737759	0.691326	0.681758	0.544294	0.527489	0.247224	0.265258	0.276912	0.293235	0.314201	0.373483	0.268545	0.324677	0.342761	0.243204	0.297629	0.311907	0.314551	0.425287	6.58857	9.39e-05	0.00639003	1.71683	0.614017	0.299467	-0.314551	6	155253937	F	II		IGR	opensea	IGR-opensea		rs568304719	9
cg21647278	0.628961	0.502951	0.410565	0.438206	0.127371	0.207896	0.176106	0.153139	0.210467	0.22334	0.173984	0.170171	0.216787	0.182855	0.222422	0.251583	0.314483	0.311952	5.78217	0.000250711	0.0122698	0.700128	0.500642	0.186159	-0.314483	2	207026795	F	II	EEF1B2	Body	shore	Body-shore	chr2:207023910-207024981	rs377206900	51
cg17415826	0.793808	0.779603	0.672582	0.70615	0.4022	0.384381	0.333785	0.404961	0.497596	0.483824	0.367715	0.419061	0.418541	0.400403	0.426422	0.484551	0.314318	0.550472	8.33276	1.46e-05	0.00188894	3.62694	0.739063	0.424745	-0.314318	12	16562661	R	II		IGR	opensea	IGR-opensea		rs555861597;rs11056922;rs66839172	28;7;1
cg01947910	0.895522	0.891662	0.73994	0.752303	0.411753	0.442263	0.403673	0.44025	0.582389	0.607063	0.437693	0.562286	0.565055	0.440454	0.549797	0.56462	0.314119	0.623314	6.37163	0.000121327	0.00757152	1.45226	0.811786	0.497667	-0.314119	1	27436388	F	II	SLC9A1	Body	opensea	Body-opensea		rs555739828	14
cg05046020	0.498988	0.475184	0.376462	0.396119	0.10614	0.141084	0.120427	0.121743	0.155277	0.113289	0.130771	0.136166	0.125035	0.109654	0.143434	0.172947	0.313986	0.251347	10.58	1.98e-06	0.000541842	5.61469	0.439738	0.125753	-0.313986	1	158148523	R	II	CD1D	TSS1500	shore	TSS1500-shore	chr1:158147433-158147854	rs564611994	1
cg14039246	0.586834	0.561569	0.407902	0.45147	0.16651	0.194268	0.147961	0.18318	0.244657	0.205537	0.202042	0.218407	0.245976	0.180561	0.219962	0.258212	0.31397	0.317994	6.55933	9.72e-05	0.00654335	1.68155	0.506376	0.192406	-0.31397	1	53365446	R	II	ECHDC2	Body	opensea	Body-opensea
cg02320813	0.589001	0.53161	0.433215	0.455288	0.145807	0.187472	0.165883	0.167366	0.250838	0.223101	0.18625	0.195427	0.210987	0.15727	0.16638	0.231128	0.313891	0.316973	7.44	3.63e-05	0.00344563	2.69534	0.505307	0.191416	-0.313891	17	5539562	F	II		IGR	opensea	IGR-opensea		rs560934698;rs574683654;rs188553154	3;5;21
cg05177685	0.675995	0.636096	0.49349	0.471101	0.17532	0.224158	0.222622	0.21637	0.335159	0.342369	0.238122	0.258237	0.27184	0.224746	0.312047	0.312162	0.313842	0.383798	5.10135	0.000614712	0.022416	-0.231347	0.572104	0.258261	-0.313842	6	30558470	R	II	ABCF1	Body	opensea	Body-opensea		rs117624881	47
cg19616687	0.531454	0.475969	0.402868	0.41522	0.169107	0.137399	0.116604	0.125155	0.180939	0.14957	0.115416	0.131819	0.148265	0.12445	0.136674	0.144042	0.313682	0.271509	9.70652	4.11e-06	0.000848059	4.89658	0.459718	0.146037	-0.313682	5	167191037	R	II	TENM2	Body	opensea	Body-opensea		rs182420083;rs542154519	2;1
cg02867043	0.739486	0.840365	0.602433	0.564375	0.307968	0.317396	0.309398	0.330871	0.429549	0.451299	0.310085	0.410339	0.427334	0.308674	0.402835	0.42068	0.313663	0.495393	4.69675	0.00108076	0.0328316	-0.817354	0.683591	0.369928	-0.313663	2	60722786	F	II	BCL11A	Body	opensea	Body-opensea		rs569260481	17
cg03839949	0.837546	0.758591	0.666208	0.668048	0.357436	0.371791	0.36537	0.414883	0.469815	0.493566	0.349995	0.434072	0.424197	0.375973	0.432674	0.472212	0.313614	0.54539	7.02529	5.71e-05	0.00462711	2.23036	0.733558	0.419944	-0.313614	3	128210541	R	II	GATA2	5'UTR	island	5'UTR-island	chr3:128205495-128212274	rs570808990;rs188463375	33;27
cg23793640	0.787015	0.733503	0.667154	0.662985	0.367309	0.354678	0.315692	0.363708	0.471656	0.477596	0.364128	0.3566	0.39711	0.337004	0.397555	0.418113	0.313447	0.52505	8.04245	1.94e-05	0.00228117	3.33393	0.713118	0.399671	-0.313447	12	115201259	R	II		IGR	opensea	IGR-opensea		rs548628738;rs567237637;rs535838397;rs117603116	38;29;22;2
cg05874233	0.881394	0.898203	0.821908	0.809446	0.503953	0.506968	0.465183	0.481399	0.595813	0.599437	0.498242	0.545414	0.568084	0.498981	0.551007	0.583225	0.313363	0.6627	11.4682	9.95e-07	0.000363235	6.28334	0.850718	0.537355	-0.313363	6	17973661	R	II	KIF13A	Body	opensea	Body-opensea		rs188492708;rs575531398;rs542943995;rs561512669	47;38;31;4
cg22671388	0.579247	0.571014	0.425383	0.335233	0.152349	0.154319	0.147534	0.169526	0.197858	0.185289	0.119039	0.167844	0.192043	0.145107	0.162778	0.205386	0.313203	0.296131	5.11763	0.000601213	0.0220885	-0.208279	0.484052	0.17085	-0.313203	X	38117997	F	II		IGR	shelf	IGR-shelf	chrX:38115343-38115570
cg15884810	0.894939	0.879614	0.768493	0.808584	0.444149	0.479232	0.480622	0.467902	0.586905	0.584808	0.483498	0.57353	0.556129	0.477866	0.554844	0.561875	0.313147	0.646241	8.97284	7.92e-06	0.00127151	4.24148	0.834129	0.520982	-0.313147	17	3561447	F	II	CTNS	Body	opensea	Body-opensea		rs533147998;rs139519275	1;4
cg22954978	0.744959	0.772527	0.573818	0.557397	0.286038	0.295829	0.302725	0.312283	0.411953	0.408504	0.2868	0.387563	0.391285	0.319843	0.401282	0.408087	0.313013	0.472928	5.21317	0.000528148	0.0202479	-0.0736582	0.660736	0.347723	-0.313013	6	151228677	F	I	MTHFD1L	Body	opensea	Body-opensea		rs536229847;rs79057780	27;28
cg00887902	0.522467	0.459182	0.299995	0.355723	0.0935275	0.0862607	0.0891346	0.087505	0.128369	0.12455	0.0863884	0.113816	0.108311	0.0860878	0.112006	0.116895	0.312987	0.229306	5.60683	0.000313911	0.0142598	0.466764	0.417098	0.104111	-0.312987	8	56436393	F	II	XKR4	Body	opensea	Body-opensea		rs142217393	21
cg12867822	0.430593	0.403113	0.473513	0.432152	0.125731	0.137795	0.124575	0.105255	0.126302	0.129232	0.112706	0.0772333	0.0805861	0.0934836	0.13145	0.0983416	0.312852	0.24502	15.9613	5.55e-08	7.63e-05	8.9338	0.432731	0.119879	-0.312852	6	145079898	F	II	UTRN	Body	opensea	Body-opensea		rs555703159	11
cg10115985	0.487609	0.508668	0.480649	0.471468	0.163415	0.151464	0.138313	0.163273	0.209572	0.224823	0.162647	0.142134	0.172415	0.169016	0.175748	0.169096	0.312806	0.299233	17.6992	2.22e-08	4.99e-05	9.71165	0.486916	0.17411	-0.312806	19	42416162	F	II		IGR	shore	IGR-shore	chr19:42416992-42417513	rs113304017;rs552674127;rs574423523;rs76799081;rs561196607;rs150262156	0;1;5;14;17;28
cg01236404	0.736619	0.696211	0.491677	0.524828	0.231924	0.257544	0.256049	0.267976	0.359566	0.383059	0.280784	0.333576	0.352524	0.239671	0.344015	0.352489	0.312674	0.425907	4.66116	0.00113704	0.0339919	-0.870041	0.613511	0.300837	-0.312674	6	168461589	R	II	FRMD1	Body	opensea	Body-opensea		rs138813668	7
cg07336840	0.790299	0.853868	0.61842	0.618313	0.338219	0.34385	0.334062	0.316663	0.495587	0.519509	0.35209	0.484498	0.443665	0.351835	0.490985	0.473889	0.312669	0.528338	4.78743	0.000950411	0.0301342	-0.683934	0.71594	0.40327	-0.312669	5	137803197	F	II	EGR1	Body	island	Body-island	chr5:137803095-137803333	rs201528170	21
cg26925446	0.599543	0.546221	0.406845	0.381281	0.136235	0.128894	0.155553	0.147386	0.231479	0.239428	0.182249	0.189522	0.229534	0.171728	0.238252	0.230543	0.312405	0.301747	4.81472	0.000914563	0.0293622	-0.644013	0.48919	0.176786	-0.312405	20	42294501	R	II	MYBL2	TSS1500	shore	TSS1500-shore	chr20:42295399-42296320	rs539807358	40
cg07590529	0.665396	0.601259	0.474531	0.480933	0.2037	0.231578	0.201993	0.216875	0.310089	0.311677	0.214142	0.233739	0.27823	0.209444	0.27843	0.287298	0.312384	0.372664	6.30409	0.000131549	0.00798386	1.36857	0.560094	0.24771	-0.312384	6	85471973	R	II	TBX18	Body	shore	Body-shore	chr6:85472702-85474132	rs529995596	38
cg06389315	0.541338	0.566017	0.424769	0.421637	0.173348	0.158845	0.165238	0.13495	0.24667	0.193178	0.189859	0.160809	0.204657	0.151961	0.223532	0.229433	0.312078	0.305052	6.94849	6.22e-05	0.00488387	2.14186	0.492299	0.180221	-0.312078	3	25499848	F	II	RARB	1stExon	opensea	1stExon-opensea		rs75111901;rs553638812;rs573555294;rs543009906	22;33;41;45
cg09255140	0.588041	0.588373	0.565153	0.541305	0.289023	0.244751	0.223821	0.208715	0.299198	0.28279	0.228608	0.250722	0.228328	0.238989	0.209334	0.264523	0.312011	0.383924	14.232	1.52e-07	0.000126367	8.03772	0.57113	0.25912	-0.312011	5	79231506	F	II	LINC01455	TSS1500	opensea	TSS1500-opensea		rs548631399	35
cg06787937	0.538339	0.528712	0.315669	0.28391	0.0898808	0.103996	0.0930692	0.0931952	0.150806	0.157993	0.0827579	0.129852	0.138467	0.0987018	0.138654	0.157259	0.311944	0.240674	4.565	0.00130542	0.0372285	-1.01331	0.42784	0.115896	-0.311944	11	71076136	R	II		IGR	opensea	IGR-opensea		rs138239231;rs532325921	12;8
cg11141256	0.903921	0.916827	0.796888	0.787982	0.509948	0.437302	0.429928	0.456181	0.621616	0.611363	0.471128	0.563203	0.595617	0.47115	0.556803	0.587978	0.311689	0.654944	7.2739	4.34e-05	0.00387197	2.51168	0.841957	0.530268	-0.311689	19	49119878	F	II	RPL18	Body	shelf	Body-shelf	chr19:49122277-49122923	rs563921572;rs531361990;rs138568775;rs545063132;rs561276083;rs564699707	11;21;23;23;33;47
cg09683430	0.92617	0.887673	0.757055	0.737371	0.433474	0.437813	0.402025	0.421456	0.585081	0.592735	0.425473	0.552879	0.561137	0.429128	0.553044	0.572349	0.311675	0.625478	5.87036	0.000224258	0.0113855	0.815819	0.812484	0.500808	-0.311675	16	85285724	F	II		IGR	opensea	IGR-opensea		rs145442324;rs181376839	1;25
cg06618114	0.584457	0.554547	0.355832	0.377495	0.121498	0.134191	0.147985	0.136837	0.217255	0.208645	0.139782	0.180749	0.191306	0.136013	0.173605	0.199518	0.311626	0.288818	4.59386	0.00125225	0.0362176	-0.970172	0.475794	0.164167	-0.311626	18	966543	R	II		IGR	opensea	IGR-opensea		rs192759717;rs564762404;rs115871826	43;24;7
cg09572125	0.86305	0.894343	0.655597	0.645797	0.339218	0.376348	0.395055	0.427989	0.538068	0.503574	0.368806	0.532999	0.500495	0.342528	0.540195	0.531153	0.311516	0.569681	4.68537	0.00109842	0.0332046	-0.834175	0.75659	0.445074	-0.311516	6	33400477	F	I	SYNGAP1	Body	opensea	Body-opensea		rs544817923	44
cg10409770	0.835077	0.865459	0.637824	0.639631	0.300528	0.350388	0.338172	0.377794	0.497295	0.548907	0.347581	0.480024	0.461338	0.380926	0.507456	0.519401	0.311265	0.545665	4.45542	0.00153041	0.0414312	-1.17818	0.732423	0.421159	-0.311265	3	112993292	F	I	BOC	Body	opensea	Body-opensea		rs13093741;rs149191848;rs145086237;rs202102976	0;1;23;46
cg05666515	0.60402	0.576214	0.432638	0.471465	0.181627	0.194415	0.172027	0.196939	0.282529	0.238976	0.177607	0.23718	0.210325	0.192728	0.226502	0.226961	0.311239	0.337984	6.61578	9.1e-05	0.00626833	1.74957	0.524727	0.213488	-0.311239	10	106440474	F	II	SORCS3	Body	opensea	Body-opensea
cg19699332	0.702822	0.722965	0.5034	0.551586	0.300215	0.286676	0.275637	0.260281	0.312926	0.365841	0.26639	0.352909	0.322634	0.24854	0.303762	0.350602	0.311223	0.434122	5.09139	0.000623137	0.022616	-0.245489	0.620856	0.309633	-0.311223	4	187614700	F	II	FAT1	Body	opensea	Body-opensea
cg10793608	0.800617	0.773289	0.578725	0.647404	0.360722	0.353548	0.303714	0.317301	0.42792	0.441865	0.328888	0.431709	0.417065	0.344992	0.406395	0.409824	0.311167	0.507561	4.93635	0.000771554	0.0261609	-0.467423	0.694261	0.383094	-0.311167	X	49864845	R	II		IGR	opensea	IGR-opensea
cg22648134	0.594955	0.509767	0.369015	0.383399	0.131934	0.140281	0.132897	0.113877	0.218988	0.208072	0.143027	0.17444	0.199949	0.149732	0.178016	0.191286	0.311105	0.284504	4.90834	0.000802212	0.0268967	-0.507894	0.471167	0.160063	-0.311105	4	127876561	F	II		IGR	opensea	IGR-opensea		rs6821961	43
cg06379192	0.655927	0.624469	0.514368	0.55012	0.23246	0.269515	0.27399	0.27621	0.2963	0.28751	0.259284	0.316799	0.279319	0.253281	0.299554	0.300819	0.311012	0.402263	8.92871	8.25e-06	0.00130802	4.20045	0.58887	0.277858	-0.311012	1	3157287	F	I	PRDM16	Body	shore	Body-shore	chr1:3157509-3158300	rs183996699;rs139770400;rs188792658	4;26;37
cg10528361	0.566221	0.529405	0.415917	0.40016	0.152347	0.146467	0.149966	0.170484	0.208319	0.189717	0.138973	0.174733	0.203827	0.162705	0.149516	0.228259	0.310951	0.294817	7.00993	5.81e-05	0.00467632	2.21272	0.481388	0.170437	-0.310951	10	101780405	F	II		IGR	opensea	IGR-opensea		rs568075710;rs116389523	1;26
cg23545734	0.585909	0.564606	0.366907	0.401738	0.158404	0.155798	0.140408	0.13615	0.237348	0.210542	0.15139	0.209947	0.222461	0.169281	0.222317	0.200565	0.310913	0.299795	5.03554	0.000672716	0.0237987	-0.325024	0.486343	0.17543	-0.310913	1	21619571	R	II	LOC100506801	TSS1500	shelf	TSS1500-shelf	chr1:21616380-21617101	rs182311229;rs213048	42;26
cg17280514	0.490072	0.433584	0.307841	0.294243	0.0586219	0.0701028	0.0715524	0.0637505	0.0860759	0.110893	0.0709301	0.0795246	0.100652	0.0750212	0.0986162	0.101406	0.310881	0.203575	5.53557	0.000344359	0.0151705	0.37063	0.390104	0.079223	-0.310881	2	242755302	R	II	NEU4	Body	shore	Body-shore	chr2:242755693-242756363	rs571767840;rs568490420	34;29
cg08258506	0.663464	0.641724	0.482944	0.534119	0.275262	0.232788	0.208361	0.228334	0.355299	0.315738	0.242416	0.281714	0.292702	0.23579	0.272759	0.32314	0.310675	0.39708	6.27035	0.000137003	0.00821002	1.32652	0.583485	0.27281	-0.310675	14	74244236	F	II	C14orf43	5'UTR	opensea	5'UTR-opensea		rs140440941	11
cg00624628	0.406119	0.410888	0.359032	0.408948	0.0710648	0.0789395	0.0892043	0.0695978	0.0927522	0.104287	0.0923058	0.0910302	0.0926307	0.0833145	0.0722569	0.092369	0.310664	0.209268	18.699	1.36e-08	4.12e-05	10.1117	0.395667	0.0850027	-0.310664	1	241439418	F	II	RGS7	Body	opensea	Body-opensea		rs577934173;rs537070872	35;36
cg03483894	0.908105	0.894155	0.70188	0.693358	0.369047	0.371576	0.364512	0.368253	0.602556	0.58187	0.384543	0.513467	0.529165	0.364253	0.520275	0.524198	0.310578	0.591808	4.56218	0.00131075	0.0373238	-1.01753	0.778155	0.467577	-0.310578	17	74415800	F	II	UBE2O	Body	opensea	Body-opensea		rs534073844;rs73359807;rs573762747	3;5;32
cg27351510	0.634154	0.619638	0.466981	0.438713	0.200398	0.197809	0.186653	0.210967	0.291421	0.285217	0.202538	0.245441	0.254938	0.228336	0.306686	0.285508	0.310507	0.35764	5.37077	0.000427724	0.0175142	0.145447	0.543944	0.233437	-0.310507	3	19976061	F	II	EFHB	TSS1500	opensea	TSS1500-opensea		rs184607071;rs76881008	26;39
cg17623959	0.664271	0.584365	0.423846	0.407614	0.163125	0.181894	0.184511	0.185732	0.274513	0.273487	0.183576	0.252879	0.256482	0.194497	0.262096	0.24597	0.310478	0.339383	4.53193	0.00136933	0.0384358	-1.06288	0.52567	0.215192	-0.310478	5	6769767	R	II		IGR	opensea	IGR-opensea		rs561700294	11
cg26871153	0.789366	0.746195	0.583754	0.596847	0.325378	0.3074	0.307177	0.310644	0.447343	0.438871	0.30044	0.4022	0.404476	0.305423	0.378388	0.35967	0.31047	0.491033	5.27447	0.000486352	0.0191403	0.011997	0.677314	0.366845	-0.31047	3	77885496	F	II		IGR	opensea	IGR-opensea		rs147214262;rs75967795	20;31
cg01404416	0.458921	0.454478	0.387312	0.429722	0.110476	0.104751	0.111024	0.125323	0.142869	0.139102	0.0961035	0.11434	0.133624	0.138353	0.100381	0.133586	0.310463	0.246689	14.2959	1.47e-07	0.000123201	8.07331	0.432967	0.122504	-0.310463	10	134682912	F	II		IGR	island	IGR-island	chr10:134682700-134682917	rs570224309;rs73393227	4;22
cg25282354	0.530547	0.55687	0.416233	0.397032	0.124307	0.154585	0.144298	0.143913	0.234395	0.201373	0.159843	0.177037	0.190938	0.174808	0.225032	0.202152	0.310375	0.293584	6.11224	0.000166053	0.00930243	1.12736	0.479809	0.169433	-0.310375	4	177314845	R	II		IGR	opensea	IGR-opensea		rs4690696;rs147696257;rs560704897;rs142422445	50;47;30;1
cg03660134	0.66644	0.595961	0.53277	0.590492	0.252325	0.300599	0.25823	0.235148	0.3422	0.323274	0.293938	0.304516	0.235734	0.285401	0.330732	0.377085	0.310246	0.411634	9.56457	4.65e-06	0.000913837	4.77372	0.597782	0.287536	-0.310246	7	149195865	F	II	ZNF746	TSS1500	shore	TSS1500-shore	chr7:149194139-149195275	rs28375806	47
cg20875826	0.817903	0.813344	0.612716	0.608842	0.339765	0.348396	0.304999	0.332722	0.49242	0.474722	0.322192	0.448068	0.417941	0.346783	0.452075	0.458523	0.309948	0.520745	4.62899	0.00119063	0.0350207	-0.917824	0.706714	0.396766	-0.309948	6	25232816	R	II		IGR	opensea	IGR-opensea		rs186423851	16
cg04804543	0.629431	0.624354	0.43699	0.42349	0.17143	0.178688	0.159943	0.205	0.286918	0.299805	0.224942	0.247059	0.278413	0.180302	0.222351	0.291457	0.309939	0.346556	4.51492	0.00140351	0.0390795	-1.08845	0.532519	0.22258	-0.309939	8	142233427	F	II	SLC45A4	Body	shore	Body-shore	chr8:142231663-142231974	rs150368063;rs559288925	1;10
cg14533445	0.70684	0.65685	0.508107	0.507824	0.257885	0.251294	0.21799	0.241062	0.365872	0.349658	0.267312	0.288189	0.339132	0.247631	0.343332	0.323363	0.30974	0.410978	5.26412	0.000493147	0.0193223	-0.00241774	0.596822	0.287082	-0.30974	3	125770843	R	II	SLC41A3	Body	opensea	Body-opensea		rs182167295;rs565618134	12;2
cg09646572	0.484873	0.417267	0.370022	0.393065	0.116097	0.10093	0.10016	0.0976782	0.120164	0.120239	0.0900122	0.103708	0.118606	0.11328	0.113165	0.11715	0.309592	0.232968	12.0362	6.56e-07	0.000282911	6.68174	0.418723	0.109131	-0.309592	22	31785605	R	II		IGR	opensea	IGR-opensea
cg21526187	0.467753	0.330098	0.378526	0.370391	0.05649	0.0765122	0.0761367	0.0722897	0.0840816	0.0867704	0.0774669	0.0669372	0.0792595	0.0760662	0.0764148	0.0733977	0.309482	0.200111	10.191	2.73e-06	0.000658258	5.30267	0.3858	0.076318	-0.309482	13	20676796	R	II	LINC01072	TSS200	opensea	TSS200-opensea
cg22273893	0.87318	0.823972	0.698419	0.741465	0.431976	0.428612	0.414431	0.407228	0.528367	0.554448	0.456634	0.512587	0.51368	0.384401	0.501672	0.50909	0.309472	0.596297	7.15292	4.96e-05	0.00421943	2.37575	0.78198	0.472508	-0.309472	13	77962057	F	II		IGR	opensea	IGR-opensea		rs138974862	6
cg12267448	0.598358	0.577195	0.456108	0.444142	0.189822	0.187249	0.142482	0.196645	0.286687	0.250264	0.171776	0.193931	0.18547	0.201161	0.236751	0.25954	0.309281	0.337185	5.81698	0.000239885	0.0119332	0.745933	0.522753	0.213472	-0.309281	6	22322873	R	II		IGR	opensea	IGR-opensea		rs570725686;rs563322331	51;1
cg24850445	0.886952	0.871667	0.873152	0.818714	0.525933	0.531259	0.539716	0.550493	0.580021	0.603733	0.529818	0.537089	0.545168	0.503288	0.554962	0.566924	0.308919	0.679716	17.529	2.42e-08	5.15e-05	9.64029	0.865068	0.556149	-0.308919	21	46306794	F	II	ITGB2	Body	island	Body-island	chr21:46306508-46306795	rs540038454;rs149804641	0;50
cg17528880	0.537697	0.424093	0.324199	0.376316	0.0864954	0.102181	0.0900904	0.0917634	0.157475	0.141329	0.0920851	0.118528	0.123569	0.111379	0.11337	0.132045	0.308821	0.23625	6.04542	0.000180287	0.00984425	1.04213	0.421543	0.112722	-0.308821	20	30623525	F	II		IGR	opensea	IGR-opensea		rs6121319;rs148234208	15;31
cg10869366	0.927154	0.942583	0.740195	0.731395	0.399421	0.447492	0.36155	0.369047	0.609249	0.611367	0.44209	0.567805	0.584028	0.400773	0.606879	0.637488	0.308642	0.620458	4.55646	0.00132162	0.0375347	-1.0261	0.805643	0.497001	-0.308642	X	117638025	F	II	DOCK11	Body	opensea	Body-opensea
cg07579732	0.598673	0.579167	0.520186	0.563204	0.244583	0.242627	0.208098	0.237847	0.300715	0.284156	0.250956	0.221377	0.255031	0.254159	0.268671	0.278953	0.308481	0.38041	11.4702	9.94e-07	0.000362993	6.28481	0.565499	0.257018	-0.308481	12	883340	F	II	WNK1	Body	opensea	Body-opensea
cg17601287	0.658343	0.572692	0.52449	0.497921	0.216548	0.22458	0.231608	0.242671	0.308217	0.313435	0.218369	0.238961	0.285082	0.236539	0.252313	0.273614	0.308413	0.381296	7.99371	2.04e-05	0.00235547	3.28383	0.566344	0.257931	-0.308413	11	119066606	F	II	CCDC153	TSS200	opensea	TSS200-opensea		rs369369946	0
cg04455236	0.709416	0.621004	0.616604	0.64924	0.311837	0.340424	0.332754	0.3326	0.37874	0.380588	0.30307	0.32629	0.330599	0.327713	0.33209	0.339735	0.308371	0.466743	13.4443	2.51e-07	0.000165133	7.58222	0.651766	0.343395	-0.308371	11	17657011	F	II	OTOG	Body	opensea	Body-opensea		rs553540242;rs573033889;rs143451374;rs558596138;rs7948744;rs544236057;rs563245961	0;1;13;20;21;27;41
cg15068409	0.794766	0.783411	0.622429	0.668418	0.368896	0.367267	0.319818	0.343158	0.490354	0.457756	0.346943	0.40503	0.411752	0.34864	0.404376	0.437354	0.308364	0.528114	5.83363	0.000234888	0.0117593	0.767774	0.713133	0.404769	-0.308364	2	173726655	R	II	RAPGEF4	5'UTR	opensea	5'UTR-opensea		rs186727461;rs72908218	26;2
cg16619378	0.471445	0.423587	0.361908	0.433081	0.10076	0.110932	0.114317	0.105618	0.14306	0.124805	0.0968784	0.101291	0.108751	0.10869	0.134631	0.11408	0.308208	0.237887	15.7406	6.27e-08	8.07e-05	8.82673	0.422812	0.114604	-0.308208	17	14207530	F	II	HS3ST3B1	Body	island	Body-island	chr17:14204168-14207702
cg17494585	0.802654	0.739116	0.626046	0.645614	0.320927	0.359549	0.343078	0.376949	0.42326	0.497658	0.347717	0.430965	0.429458	0.373592	0.414908	0.448594	0.308166	0.518616	6.41149	0.000115703	0.00732155	1.50136	0.703516	0.39535	-0.308166	1	117705743	R	II	VTCN1	Body	opensea	Body-opensea		rs558269162	22
cg23458843	0.602317	0.50141	0.559246	0.590899	0.225742	0.236883	0.257679	0.276505	0.268759	0.277783	0.257191	0.229369	0.26273	0.254925	0.247786	0.223342	0.308139	0.376545	12.9841	3.4e-07	0.000194947	7.30071	0.561429	0.25329	-0.308139	12	58136445	R	II	AGAP2	TSS1500	shelf	TSS1500-shelf	chr12:58132478-58132734
cg08753403	0.624176	0.541782	0.560911	0.622392	0.250826	0.277126	0.249942	0.229653	0.319464	0.350101	0.259554	0.224444	0.254383	0.268235	0.251569	0.266983	0.30813	0.401439	11.7786	7.91e-07	0.00031632	6.50377	0.586317	0.278187	-0.30813	12	10007156	R	II	CLEC2B	Body	opensea	Body-opensea		rs545924107;rs559108903;rs528291454;rs548416356;rs561842348	29;23;21;11;1
cg03441710	0.747987	0.754766	0.687418	0.691489	0.379947	0.384428	0.390012	0.382028	0.469606	0.445135	0.393694	0.390674	0.408915	0.381199	0.410274	0.455999	0.308112	0.536711	12.8994	3.6e-07	0.000200703	7.2476	0.721578	0.413466	-0.308112	15	71787471	F	II	THSD4	Body	opensea	Body-opensea		rs144591869;rs148462494	40;42
cg13760521	0.588858	0.463543	0.553208	0.532193	0.222111	0.229069	0.181805	0.190677	0.272569	0.253806	0.240166	0.221076	0.19757	0.236912	0.225101	0.234388	0.308047	0.346621	11.3106	1.12e-06	0.000391665	6.16889	0.53145	0.223402	-0.308047	6	7778461	R	II	BMP6	Body	opensea	Body-opensea
cg24567086	0.52305	0.457669	0.381819	0.42346	0.084876	0.133821	0.133066	0.132361	0.166978	0.188322	0.151983	0.117383	0.186388	0.126334	0.141061	0.162572	0.308015	0.264102	7.93172	2.17e-05	0.00245491	3.21971	0.448911	0.140896	-0.308015	5	130599028	R	II	CDC42SE2	TSS1500	shore	TSS1500-shore	chr5:130599335-130600406	rs558350950	32
cg16236157	0.70134	0.632063	0.532383	0.522275	0.238422	0.262208	0.238623	0.278087	0.354989	0.330656	0.272723	0.309508	0.327404	0.28367	0.337265	0.332603	0.307931	0.414196	5.99752	0.000191305	0.0102332	0.98064	0.598954	0.291023	-0.307931	2	43597581	R	II	THADA	Body	opensea	Body-opensea		rs368425379	5
cg15668490	0.516737	0.439304	0.323389	0.31737	0.0743105	0.0927028	0.0872745	0.0895737	0.114544	0.12763	0.0771098	0.106711	0.110875	0.085352	0.106522	0.11025	0.307925	0.221991	6.21025	0.000147337	0.00860199	1.25123	0.406746	0.098821	-0.307925	19	16254489	F	II	HSH2D	5'UTR	opensea	5'UTR-opensea		rs535535660	11
cg27014037	0.612352	0.619061	0.505867	0.540313	0.202514	0.219955	0.229041	0.265657	0.331263	0.320315	0.249307	0.288651	0.275344	0.246086	0.254137	0.292141	0.307905	0.386862	8.31815	1.48e-05	0.00190596	3.61242	0.571605	0.2637	-0.307905	18	44791385	R	II		IGR	shore	IGR-shore	chr18:44789742-44790678	rs539960462;rs140434511	15;6
cg03253616	0.597732	0.541724	0.387368	0.34338	0.160023	0.16947	0.12915	0.141797	0.199459	0.196999	0.178032	0.213856	0.213059	0.131928	0.217257	0.219625	0.307786	0.290832	5.01927	0.000687945	0.0241647	-0.348279	0.475503	0.167717	-0.307786	15	71372288	R	II		IGR	opensea	IGR-opensea		rs73447530;rs144025272	25;1
cg13454027	0.70658	0.624306	0.549717	0.584859	0.26699	0.309058	0.287832	0.309522	0.356514	0.324805	0.280148	0.322022	0.310474	0.294858	0.341025	0.338232	0.307725	0.435043	8.60959	1.11e-05	0.00158204	3.8979	0.619678	0.311953	-0.307725	10	13816666	F	II	FRMD4A	Body	opensea	Body-opensea		rs543307777;rs111621270;rs562798535	1;12;28
cg23568104	0.597695	0.662636	0.485422	0.505498	0.242156	0.226654	0.232924	0.216857	0.313782	0.294946	0.232718	0.267794	0.29047	0.2456	0.290969	0.29461	0.307681	0.381635	6.66851	8.56e-05	0.00602252	1.81272	0.566243	0.258562	-0.307681	3	193849024	F	II		IGR	shelf	IGR-shelf	chr3:193851699-193852042	rs528226417;rs554917952;rs528425431	13;48;51
cg02669216	0.909818	0.946963	0.831366	0.833787	0.467223	0.488591	0.455694	0.480533	0.674997	0.66943	0.520856	0.620708	0.628515	0.510265	0.602392	0.603341	0.307541	0.685619	8.25964	1.56e-05	0.00197434	3.55401	0.870144	0.562603	-0.307541	16	55601072	F	II	CAPNS2	1stExon	opensea	1stExon-opensea		rs376602006	33
cg11882468	0.665969	0.636365	0.545045	0.565881	0.256936	0.261533	0.28314	0.274432	0.35787	0.341077	0.278901	0.297046	0.318686	0.26235	0.293276	0.325243	0.307538	0.421166	9.19981	6.43e-06	0.00111668	4.44954	0.605689	0.298151	-0.307538	9	133268825	F	II	HMCN2	Body	opensea	Body-opensea		rs536183190	29
cg17858865	0.548708	0.518997	0.483217	0.484979	0.182682	0.204022	0.188869	0.202652	0.242744	0.20782	0.174042	0.177296	0.203531	0.177829	0.179495	0.206902	0.307483	0.325479	17.7997	2.11e-08	4.88e-05	9.75332	0.509968	0.202486	-0.307483	22	29312907	R	II	ZNRF3	TSS1500	opensea	TSS1500-opensea		rs547650527	2
cg26293911	0.868925	0.818374	0.853679	0.86918	0.566792	0.559756	0.513084	0.550083	0.547179	0.5665	0.542498	0.508213	0.534343	0.538636	0.486682	0.538619	0.307323	0.668679	17.9998	1.91e-08	4.77e-05	9.83532	0.853073	0.54575	-0.307323	11	28923565	R	II		IGR	opensea	IGR-opensea		rs77343637;rs186391695;rs191707339	47;20;2
cg12744377	0.724386	0.690919	0.642751	0.598549	0.288252	0.3211	0.322922	0.30657	0.394193	0.461041	0.327081	0.322092	0.339576	0.304417	0.345275	0.363965	0.307266	0.479515	7.83815	2.39e-05	0.00261684	3.1221	0.663875	0.356609	-0.307266	9	98318905	R	II		IGR	shelf	IGR-shelf	chr9:98315341-98315559	rs535880332;rs550979465	51;29
cg01218361	0.726816	0.681462	0.551302	0.579153	0.316081	0.287005	0.259459	0.275426	0.363075	0.414531	0.293805	0.325623	0.377094	0.305617	0.337531	0.37296	0.30722	0.450387	6.00351	0.000189887	0.0101838	0.988354	0.634719	0.327498	-0.30722	1	202417765	F	II	PPP1R12B	Body	opensea	Body-opensea		rs542195850;rs537664760;rs531493582	1;49;50
cg17414057	0.8274	0.782687	0.695842	0.732311	0.412635	0.404139	0.384445	0.383275	0.515163	0.533086	0.433946	0.47494	0.473505	0.432507	0.482322	0.478047	0.307162	0.57349	8.18272	1.69e-05	0.00208006	3.47666	0.757787	0.450625	-0.307162	5	33229692	F	II		IGR	opensea	IGR-opensea		rs192018064;rs73083194	0;15
cg08748170	0.500663	0.450754	0.37005	0.389982	0.097658	0.129048	0.102557	0.133918	0.155627	0.134216	0.113449	0.118089	0.158049	0.117668	0.140975	0.136493	0.306989	0.247214	10.576	1.99e-06	0.000542539	5.61154	0.431408	0.124419	-0.306989	5	54518667	F	II		IGR	shore	IGR-shore	chr5:54519054-54519628	rs334877	20
cg19469742	0.868839	0.852511	0.66798	0.667534	0.389003	0.362707	0.347721	0.375895	0.536928	0.560414	0.369937	0.509672	0.508175	0.404197	0.510818	0.513384	0.306925	0.569447	4.80361	0.000928978	0.0296808	-0.660251	0.753602	0.446677	-0.306925	19	59024899	R	II	SLC27A5	TSS1500	shore	TSS1500-shore	chr19:59025308-59025705	rs552193983;rs568969636	46;33
cg25377680	0.486274	0.397633	0.378636	0.394891	0.0939163	0.110652	0.101657	0.0972441	0.116411	0.132377	0.103895	0.102898	0.113445	0.10711	0.10978	0.124252	0.306866	0.231955	11.5674	9.24e-07	0.00034796	6.35449	0.416074	0.109208	-0.306866	12	16500795	R	II	MGST1	5'UTR	opensea	5'UTR-opensea		rs568144815	33
cg26565078	0.591515	0.558344	0.430704	0.41992	0.198611	0.162515	0.163116	0.171344	0.251717	0.228596	0.172293	0.212226	0.219302	0.181673	0.22067	0.227553	0.306864	0.321078	6.19657	0.000149806	0.00869633	1.23402	0.505196	0.198332	-0.306864	3	183215224	F	II	KLHL6	Body	opensea	Body-opensea		rs551743996	1
cg19913426	0.466133	0.464598	0.377765	0.410434	0.116106	0.11514	0.113995	0.119154	0.150916	0.132796	0.112754	0.126294	0.129329	0.125925	0.128712	0.148908	0.306855	0.246956	12.3347	5.31e-07	0.000251001	6.88263	0.431069	0.124214	-0.306855	17	55213600	R	II		IGR	opensea	IGR-opensea
cg14786831	0.755422	0.749708	0.535644	0.538873	0.276793	0.293	0.272027	0.29355	0.413007	0.407633	0.283875	0.357906	0.332885	0.245692	0.352202	0.386929	0.306625	0.459496	4.44894	0.00154495	0.0416821	-1.18798	0.643471	0.336846	-0.306625	12	60567672	F	II		IGR	opensea	IGR-opensea		rs567868633	7
cg15434576	0.825721	0.851745	0.709868	0.709746	0.447057	0.439179	0.386568	0.403175	0.484763	0.530695	0.424939	0.488783	0.521231	0.45171	0.529365	0.52724	0.306524	0.585817	6.5599	9.71e-05	0.00654155	1.68223	0.769731	0.463208	-0.306524	2	166913507	F	II	SCN1A	Body	opensea	Body-opensea		rs75500965	0
cg04628320	0.863777	0.933966	0.729514	0.703852	0.416174	0.395348	0.412737	0.427784	0.57701	0.561569	0.38883	0.546699	0.521	0.394035	0.54761	0.534173	0.306051	0.60912	5.19808	0.000539018	0.0205282	-0.0948241	0.79275	0.486699	-0.306051	19	36604588	F	II	TBCB	TSS1500	island	TSS1500-island	chr19:36604359-36606906	rs529899718;rs541679670;rs200166261	13;22;36
cg26848957	0.776034	0.809156	0.616812	0.61457	0.310137	0.370941	0.366489	0.286011	0.474269	0.497671	0.346421	0.439656	0.417981	0.341188	0.435264	0.447102	0.306035	0.518339	4.97475	0.000731553	0.0252107	-0.412124	0.70196	0.395925	-0.306035	17	70507711	R	II		IGR	opensea	IGR-opensea		rs140675880	1
cg08413495	0.724023	0.663394	0.652354	0.634251	0.323658	0.373448	0.31483	0.369807	0.388211	0.430941	0.325313	0.332896	0.349958	0.32464	0.344261	0.373998	0.305809	0.488258	11.5951	9.05e-07	0.000344391	6.37426	0.671743	0.365934	-0.305809	17	70597409	F	II	LINC00511	Body	opensea	Body-opensea		rs183190508	12
cg05315141	0.708322	0.5469	0.529856	0.571349	0.267405	0.280421	0.237175	0.301346	0.297766	0.302317	0.311079	0.314125	0.302628	0.287743	0.339083	0.323359	0.305752	0.407542	7.13066	5.08e-05	0.00428859	2.35054	0.590993	0.285241	-0.305752	19	2355371	R	II		IGR	shore	IGR-shore	chr19:2354289-2354560	rs576626476;rs28475301;rs556406757;rs574365353	18;16;12;2
cg12853613	0.662914	0.58076	0.422952	0.461318	0.18689	0.213847	0.194552	0.193701	0.269205	0.303345	0.179765	0.257105	0.214818	0.211538	0.265969	0.276518	0.305742	0.353127	5.13353	0.00058833	0.0217685	-0.185774	0.536572	0.23083	-0.305742	8	6575798	R	II	AGPAT5	Body	opensea	Body-opensea		rs562330774;rs576160123	6;2
cg26965354	0.572602	0.533312	0.554468	0.532268	0.210356	0.240239	0.221935	0.218226	0.280865	0.291633	0.231691	0.248149	0.209822	0.259498	0.247016	0.267864	0.305729	0.36465	18.1023	1.81e-08	4.63e-05	9.87683	0.548087	0.242358	-0.305729	10	45299585	R	II		IGR	opensea	IGR-opensea		rs542085189	1
cg22561290	0.641472	0.56448	0.41788	0.435285	0.178432	0.200312	0.188302	0.209486	0.239484	0.258463	0.165822	0.239371	0.256828	0.227784	0.235301	0.296502	0.305626	0.336961	5.64635	0.00029829	0.0137863	0.519763	0.520336	0.21471	-0.305626	3	100953019	F	II	IMPG2	Body	opensea	Body-opensea		rs570775748;rs534571072	0;35
cg16147002	0.721415	0.692787	0.615174	0.581221	0.306964	0.322956	0.317898	0.339308	0.385297	0.405077	0.318695	0.407224	0.400875	0.352546	0.386346	0.361844	0.305613	0.472025	8.6204	1.1e-05	0.00157001	3.90832	0.655393	0.34978	-0.305613	12	113697418	R	II	TPCN1	Body	opensea	Body-opensea
cg00068433	0.658968	0.640335	0.454274	0.47889	0.220533	0.237961	0.219465	0.236004	0.263502	0.326662	0.23318	0.273115	0.289401	0.208773	0.293653	0.291418	0.305577	0.378481	5.23576	0.000512307	0.0198279	-0.0420195	0.561827	0.25625	-0.305577	1	16540130	R	II	ARHGEF19	TSS1500	shelf	TSS1500-shelf	chr1:16543683-16544307
cg12027135	0.80737	0.752875	0.586886	0.627108	0.332264	0.335863	0.310811	0.340963	0.435161	0.470727	0.380024	0.455694	0.447223	0.36409	0.458342	0.465849	0.305472	0.506525	5.08575	0.00062796	0.0227442	-0.253499	0.689809	0.384336	-0.305472	4	119276652	R	II		IGR	shelf	IGR-shelf	chr4:119273305-119274458	rs188180874;rs542504342	36;9
cg16895370	0.577412	0.541109	0.361254	0.370641	0.124379	0.159765	0.134658	0.140656	0.18286	0.228876	0.158288	0.221127	0.196825	0.149372	0.18646	0.218204	0.305404	0.28674	4.81696	0.00091169	0.0292978	-0.640747	0.469982	0.164579	-0.305404	19	38182381	F	II	ZNF781	5'UTR	shore	5'UTR-shore	chr19:38182793-38183327	rs539285123	1
cg07637584	0.925524	0.88537	0.758264	0.755853	0.422945	0.435308	0.384827	0.438436	0.617082	0.628473	0.453228	0.557449	0.593912	0.45868	0.586054	0.564489	0.30536	0.633322	5.75816	0.000258483	0.0125187	0.668446	0.816538	0.511177	-0.30536	1	2172290	R	II	SKI	Body	opensea	Body-opensea		rs74658298;rs143867467;rs568131922;rs184893991	51;35;29;23
cg15970561	0.761824	0.763224	0.550123	0.594051	0.301801	0.311804	0.29779	0.354118	0.433588	0.401901	0.309864	0.414952	0.395168	0.317381	0.433002	0.378394	0.305311	0.482969	4.91508	0.000794722	0.0267289	-0.498152	0.666156	0.360845	-0.305311	2	237626991	F	II		IGR	opensea	IGR-opensea		rs78081191;rs182585675;rs563486672	7;12;16
cg00574800	0.677894	0.591784	0.566269	0.561156	0.265355	0.262984	0.256128	0.301994	0.339601	0.339457	0.254049	0.262984	0.3096	0.278808	0.273496	0.311152	0.305234	0.418391	9.74455	3.98e-06	0.000832567	4.92919	0.601532	0.296298	-0.305234	X	103495623	F	II	ESX1	Body	shore	Body-shore	chrX:103495010-103495309
cg14399424	0.70673	0.713155	0.635961	0.525525	0.294819	0.315494	0.322341	0.302536	0.397315	0.365494	0.28901	0.323268	0.331935	0.282436	0.321768	0.372095	0.305226	0.462404	6.49103	0.00010531	0.00687577	1.59867	0.64554	0.340314	-0.305226	9	97270431	F	II		IGR	opensea	IGR-opensea		rs543763496;rs565618925;rs111912011	0;19;30
cg10314750	0.54132	0.520382	0.296735	0.320034	0.0930395	0.128167	0.105028	0.102719	0.167344	0.145757	0.109166	0.142594	0.144113	0.0946487	0.157855	0.166604	0.305035	0.247461	4.62346	0.00120011	0.035191	-0.926055	0.430481	0.125447	-0.305035	3	9922257	F	II	CIDEC	TSS1500	opensea	TSS1500-opensea		rs574490302;rs541870104	1;28
cg10751537	0.902586	0.894433	0.746525	0.728647	0.402744	0.437491	0.425175	0.41908	0.58984	0.62171	0.441717	0.564667	0.577385	0.434826	0.581546	0.55195	0.304898	0.623793	5.69556	0.000280009	0.0132232	0.585418	0.806732	0.501833	-0.304898	1	161137858	R	II	PPOX	Body	shore	Body-shore	chr1:161136001-161136686	rs569119341;rs141052437	40;15
cg07869676	0.505531	0.466196	0.395845	0.390253	0.107511	0.130879	0.119584	0.117166	0.180249	0.165595	0.105841	0.163126	0.120587	0.150986	0.126779	0.154986	0.304842	0.259105	8.23711	1.6e-05	0.00200354	3.53142	0.44201	0.137168	-0.304842	6	108478151	F	II		IGR	shore	IGR-shore	chr6:108478523-108479558	rs143050391;rs555054446;rs9384674;rs534297531	2;8;12;46
cg07069844	0.79349	0.774455	0.677295	0.643934	0.377379	0.346964	0.383451	0.333515	0.485067	0.487848	0.366119	0.414467	0.436514	0.373807	0.417494	0.435873	0.304776	0.536862	6.48736	0.000105767	0.006896	1.5942	0.719728	0.414952	-0.304776	19	1617027	F	II	TCF3	Body	shore	Body-shore	chr19:1615202-1615812	rs75418372	10
cg04070140	0.644576	0.512493	0.502456	0.488196	0.235112	0.265062	0.210206	0.233802	0.257359	0.235151	0.216519	0.236959	0.261382	0.213151	0.26326	0.233198	0.304709	0.358579	9.47406	5.03e-06	0.000963206	4.69442	0.541404	0.236695	-0.304709	7	65604635	R	II	CRCP	Body	opensea	Body-opensea		rs316331;rs181623074;rs576904298	15;13;2
cg07724633	0.594969	0.538253	0.367326	0.373364	0.186806	0.159944	0.152415	0.128565	0.200609	0.192994	0.112775	0.190923	0.1893	0.160772	0.186591	0.188074	0.304463	0.293752	5.17332	0.000557386	0.0209859	-0.129639	0.476429	0.171967	-0.304463	9	80202969	R	II	GNA14	Body	opensea	Body-opensea		rs111279259	27
cg20451455	0.771795	0.789562	0.608662	0.653019	0.329755	0.366719	0.356725	0.349925	0.454091	0.487746	0.35715	0.447992	0.434615	0.354377	0.404178	0.453078	0.304374	0.522225	6.03913	0.000181692	0.00989931	1.03408	0.70485	0.400475	-0.304374	1	3449825	F	II	MEGF6	Body	shore	Body-shore	chr1:3447449-3447950	rs554404125;rs551634671	0;1
cg16434190	0.890002	0.886893	0.737269	0.739574	0.444382	0.44293	0.411629	0.439659	0.595583	0.581894	0.438889	0.55864	0.513751	0.433694	0.59605	0.560589	0.304314	0.623489	6.28175	0.000135134	0.00812793	1.34074	0.806078	0.501764	-0.304314	11	64642144	R	II	EHD1	Body	shelf	Body-shelf	chr11:64645429-64646566
cg04533195	0.729362	0.691335	0.502787	0.55574	0.239327	0.286362	0.286082	0.287843	0.378185	0.373484	0.261318	0.327033	0.356917	0.285354	0.34768	0.359098	0.30423	0.438562	5.04455	0.000664443	0.0236018	-0.312169	0.6211	0.31687	-0.30423	17	55171713	R	II	AKAP1	5'UTR	opensea	5'UTR-opensea		rs191079733;rs75154900	21;2
cg07055112	0.83983	0.758953	0.677561	0.70781	0.419697	0.439451	0.352033	0.398417	0.467759	0.511285	0.441969	0.483975	0.468925	0.420511	0.499926	0.505997	0.304204	0.563145	7.19883	4.71e-05	0.00408467	2.42755	0.745667	0.441463	-0.304204	4	84519293	R	II	AGPAT9	Body	opensea	Body-opensea		rs143173203	25
cg02861155	0.696588	0.635082	0.565353	0.581672	0.307279	0.268599	0.26663	0.28432	0.359584	0.357509	0.313155	0.321664	0.353714	0.293654	0.303258	0.327437	0.304169	0.437545	7.38499	3.85e-05	0.00358377	2.63489	0.620047	0.315878	-0.304169	12	86905137	R	II	MGAT4C	5'UTR	opensea	5'UTR-opensea		rs568587609;rs539078413;rs118093056	33;32;11
cg12525721	0.90786	0.881388	0.777938	0.777951	0.546685	0.413429	0.446969	0.40232	0.592248	0.572085	0.47377	0.569847	0.570178	0.526592	0.559908	0.604002	0.304107	0.640774	5.75596	0.00025921	0.012542	0.66553	0.823238	0.519131	-0.304107	20	60155690	R	II	CDH4	Body	opensea	Body-opensea		rs562455799;rs533104491	17;2
cg05368896	0.627889	0.545663	0.468362	0.456053	0.171087	0.185462	0.177982	0.212198	0.318803	0.245718	0.22882	0.209045	0.284889	0.194017	0.249014	0.227249	0.304061	0.343984	6.01755	0.00018661	0.0100732	1.0064	0.52642	0.222359	-0.304061	1	1760171	R	II	GNB1	5'UTR	opensea	5'UTR-opensea		rs144895134;rs554049884;rs570734668	47;44;32
cg19462296	0.656387	0.634161	0.540968	0.549943	0.241875	0.262526	0.252091	0.258421	0.367395	0.344203	0.281133	0.297719	0.309028	0.273647	0.326278	0.300685	0.303789	0.414436	7.70431	2.75e-05	0.00286131	2.98073	0.596709	0.29292	-0.303789	16	31223943	F	II	TRIM72	TSS1500	shelf	TSS1500-shelf	chr16:31225956-31228264	rs182157320	12
cg08818377	0.746326	0.72462	0.557269	0.548403	0.268388	0.288688	0.278195	0.309115	0.402021	0.447439	0.307722	0.359584	0.386894	0.29363	0.38496	0.401956	0.303766	0.462177	5.00597	0.000700678	0.024455	-0.367329	0.644437	0.34067	-0.303766	7	73391647	F	II		IGR	opensea	IGR-opensea		rs141132846;rs535042894;rs189167619	17;28;30
cg21937431	0.882394	0.841704	0.800846	0.80755	0.484473	0.500292	0.449698	0.505721	0.591923	0.602059	0.563162	0.551043	0.552986	0.467419	0.594953	0.527641	0.303508	0.651933	11.1451	1.27e-06	0.000418575	6.04681	0.834038	0.53053	-0.303508	17	38658096	R	II	TNS4	TSS1500	opensea	TSS1500-opensea		rs189585943;rs149368383;rs181634934	39;35;10
cg08121602	0.56562	0.516758	0.362334	0.38284	0.117832	0.136667	0.14063	0.140459	0.179775	0.226909	0.13045	0.153718	0.139595	0.12052	0.169601	0.172491	0.303227	0.28139	5.02435	0.000683155	0.0240424	-0.34102	0.463326	0.160099	-0.303227	5	95987862	F	II		IGR	opensea	IGR-opensea
cg18075396	0.597566	0.552756	0.488174	0.427437	0.216431	0.232188	0.174578	0.172866	0.255934	0.242565	0.171345	0.216687	0.224026	0.214481	0.231132	0.245406	0.303138	0.338104	7.57094	3.16e-05	0.0031384	2.83777	0.519987	0.216849	-0.303138	7	40757332	F	II	SUGCT	Body	opensea	Body-opensea		rs554731407;rs569837430	43;46
cg09677663	0.789664	0.713069	0.718284	0.729685	0.441322	0.44146	0.397461	0.44331	0.487792	0.425512	0.400064	0.454564	0.390314	0.430399	0.455475	0.434867	0.303056	0.55829	14.3706	1.4e-07	0.00011972	8.11462	0.740123	0.437068	-0.303056	6	130573714	R	II	SAMD3	5'UTR	opensea	5'UTR-opensea		rs192632552;rs557081099;rs575328081;rs542649741	42;35;2;1
cg08230648	0.843395	0.788559	0.698222	0.741593	0.377807	0.400427	0.401381	0.4364	0.556129	0.505706	0.514528	0.492589	0.571467	0.44655	0.516668	0.515078	0.302866	0.582188	7.22694	4.57e-05	0.00400518	2.45913	0.763907	0.461041	-0.302866	8	69245801	F	II		IGR	shore	IGR-shore	chr8:69242920-69243803
cg02442693	0.694806	0.540912	0.460226	0.446515	0.215215	0.218119	0.183022	0.188764	0.307321	0.281959	0.200953	0.246686	0.247707	0.213025	0.267987	0.263529	0.302859	0.358162	4.95308	0.000753845	0.0257487	-0.443304	0.539877	0.237018	-0.302859	X	133118132	F	II	GPC3	Body	island	Body-island	chrX:133118081-133118494
cg24636999	0.693573	0.676557	0.555007	0.555518	0.240061	0.296826	0.287519	0.28161	0.329711	0.42658	0.312276	0.327434	0.357225	0.276457	0.328548	0.349399	0.30266	0.43902	6.06693	0.000175566	0.00967079	1.06963	0.620616	0.317956	-0.30266	6	38751903	F	II	DNAH8	Body	opensea	Body-opensea		rs148253787	49
cg02839206	0.797251	0.717603	0.663994	0.660301	0.381057	0.395843	0.389742	0.414256	0.452581	0.422885	0.380235	0.430731	0.409928	0.345099	0.400693	0.446232	0.302577	0.532157	9.91442	3.44e-06	0.000762989	5.07332	0.713703	0.411126	-0.302577	1	100284116	R	II		IGR	opensea	IGR-opensea
cg22379609	0.638883	0.638183	0.434536	0.46846	0.211684	0.223439	0.20564	0.210502	0.267224	0.329521	0.197411	0.24426	0.25673	0.177683	0.242572	0.244003	0.302519	0.367434	5.00948	0.000697294	0.0243797	-0.3623	0.548946	0.246427	-0.302519	20	5895259	F	II	CHGB	Body	shelf	Body-shelf	chr20:5891878-5892417	rs188247937;rs146662759	39;40
cg10006817	0.517192	0.530964	0.35877	0.38837	0.101632	0.17586	0.14668	0.164395	0.170645	0.165588	0.131655	0.149835	0.151329	0.11445	0.194565	0.158834	0.302512	0.274501	7.26603	4.38e-05	0.00388966	2.50289	0.456009	0.153497	-0.302512	15	33162876	F	II	FMN1	Body	opensea	Body-opensea
cg14129169	0.787982	0.794173	0.615162	0.668975	0.367349	0.357864	0.32294	0.352959	0.495402	0.509545	0.359952	0.42647	0.413319	0.371288	0.470402	0.46495	0.302443	0.532979	5.71983	0.00027144	0.0129449	0.617682	0.714445	0.412002	-0.302443	19	12201983	R	II	ZNF788	TSS1500	shore	TSS1500-shore	chr19:12203028-12203503
cg13984701	0.875701	0.850456	0.718527	0.717276	0.431689	0.425148	0.401445	0.401816	0.577343	0.588217	0.427668	0.528647	0.495218	0.411739	0.538474	0.540576	0.30236	0.605122	6.14288	0.000159939	0.00907734	1.16623	0.786538	0.484178	-0.30236	9	137592633	R	II	COL5A1	Body	opensea	Body-opensea		rs6537945;rs558615920	24;2
cg18443629	0.532115	0.467344	0.354335	0.404235	0.101792	0.136749	0.144287	0.138914	0.187228	0.143251	0.123477	0.169648	0.1268	0.131653	0.161065	0.180771	0.302357	0.26184	8.03737	1.95e-05	0.00228598	3.32872	0.443254	0.140897	-0.302357	18	74960652	F	II	GALR1	TSS1500	shore	TSS1500-shore	chr18:74961556-74963822	rs545823749;rs147153860	18;48
cg17545723	0.517312	0.512002	0.323366	0.321218	0.109917	0.106516	0.095953	0.102569	0.17558	0.158998	0.0971759	0.118027	0.114104	0.0966949	0.167513	0.159242	0.302326	0.245819	5.26778	0.00049073	0.0192535	0.00268536	0.427214	0.124888	-0.302326	15	22999551	R	II	CYFIP1	Body	opensea	Body-opensea
cg14009849	0.832907	0.820986	0.818531	0.861917	0.498664	0.517296	0.52417	0.56706	0.54894	0.562658	0.541074	0.523433	0.485002	0.531253	0.520668	0.529576	0.302162	0.653915	16.7152	3.69e-08	6.33e-05	9.285	0.835212	0.53305	-0.302162	22	27710179	R	II		IGR	opensea	IGR-opensea
cg18163442	0.628097	0.650288	0.706523	0.721263	0.357101	0.393787	0.354676	0.408931	0.377279	0.385473	0.378527	0.321485	0.339359	0.371218	0.299127	0.346791	0.302142	0.490924	9.67268	4.23e-06	0.000862967	4.86745	0.672209	0.370067	-0.302142	1	2779061	F	II		IGR	shore	IGR-shore	chr1:2777157-2777361	rs551481759;rs571372192;rs530823335;rs112168740;rs372288651	21;29;42;45;47
cg01078324	0.912604	0.887738	0.722774	0.732173	0.418268	0.433466	0.395406	0.401851	0.582822	0.606994	0.424767	0.596315	0.543144	0.474027	0.606282	0.583142	0.302069	0.616643	5.22354	0.000520815	0.0200581	-0.0591328	0.797884	0.495815	-0.302069	6	165749590	F	II	PDE10A	Body	shore	Body-shore	chr6:165747763-165747970	rs200733566;rs539276206	6;50
cg19380085	0.540555	0.527682	0.391158	0.389164	0.14299	0.135056	0.116655	0.136816	0.226062	0.228234	0.143776	0.162192	0.179662	0.15761	0.216915	0.178527	0.302056	0.285992	5.87093	0.000224097	0.0113813	0.816565	0.467226	0.16517	-0.302056	3	48721234	F	II	NCKIPSD	Body	shore	Body-shore	chr3:48722969-48723757
cg25432425	0.637246	0.560826	0.416833	0.462598	0.179324	0.222786	0.189168	0.215937	0.286766	0.235085	0.18514	0.212617	0.221862	0.171461	0.250053	0.239224	0.302025	0.343658	6.05222	0.000178779	0.0097858	1.05084	0.524873	0.222848	-0.302025	19	31640691	F	II	DKFZp566F0947	TSS200	opensea	TSS200-opensea		rs79261264;rs148350588	0;49
cg22878582	0.578477	0.498656	0.351968	0.398918	0.162338	0.130281	0.147209	0.148372	0.187543	0.172241	0.12391	0.130575	0.192354	0.128008	0.1681	0.162796	0.301984	0.281469	5.48205	0.000369323	0.0158941	0.297943	0.462659	0.160675	-0.301984	2	69944091	R	II		IGR	opensea	IGR-opensea		rs568925147;rs76283200;rs143422039;rs147165715	37;30;24;1
cg01250678	0.591415	0.54902	0.436005	0.432619	0.222448	0.206385	0.181572	0.173919	0.216431	0.226215	0.175548	0.195887	0.240737	0.179492	0.209647	0.253036	0.301982	0.325273	7.66686	2.86e-05	0.0029363	2.9408	0.506463	0.20448	-0.301982	5	127491418	F	II	SLC12A2	Body	opensea	Body-opensea		rs569737667;rs535970372;rs151059487	0;12;28
cg00346446	0.810456	0.803388	0.738446	0.733385	0.436156	0.446291	0.403055	0.442454	0.515311	0.535712	0.448329	0.469634	0.478831	0.452297	0.481832	0.533471	0.301617	0.591212	10.7316	1.76e-06	0.000504468	5.733	0.772183	0.470565	-0.301617	1	156711439	R	II	MRPL24	TSS1500	shore	TSS1500-shore	chr1:156710798-156711146	rs549207576;rs567506444	17;1
cg21634100	0.759038	0.637667	0.532295	0.571716	0.305407	0.278539	0.264818	0.270143	0.375671	0.411571	0.310708	0.310934	0.373152	0.276821	0.338101	0.385546	0.301483	0.445373	5.54089	0.000341978	0.0151008	0.377836	0.626263	0.324779	-0.301483	18	55254527	R	II	FECH	TSS1500	shore	TSS1500-shore	chr18:55253544-55254093	rs556998048	2
cg09460267	0.873983	0.85935	0.675677	0.678526	0.366159	0.392459	0.3767	0.405485	0.522365	0.552478	0.41149	0.539038	0.502915	0.418044	0.547539	0.550144	0.301322	0.577418	4.70679	0.00106543	0.0325197	-0.802525	0.758211	0.456889	-0.301322	15	37190927	F	II	MEIS2	Body	opensea	Body-opensea
cg07020604	0.611239	0.560445	0.484128	0.527873	0.200145	0.208971	0.224612	0.216915	0.292826	0.301048	0.23451	0.270927	0.229256	0.236709	0.259383	0.241404	0.301308	0.365878	8.05336	1.92e-05	0.00226733	3.34511	0.546663	0.245355	-0.301308	7	12363490	F	II		IGR	opensea	IGR-opensea		rs570315316;rs529492623;rs77541953;rs73679949;rs73679950	4;7;28;29;33
cg04888338	0.788039	0.765995	0.627108	0.666602	0.409176	0.391774	0.329433	0.376833	0.442307	0.462736	0.387168	0.4525	0.463831	0.382893	0.43813	0.466368	0.301216	0.531397	6.67392	8.51e-05	0.00600244	1.81918	0.712127	0.410911	-0.301216	6	54153827	F	II		IGR	opensea	IGR-opensea
cg26996798	0.679456	0.646237	0.409758	0.467037	0.212256	0.202781	0.245432	0.218327	0.329937	0.284979	0.188439	0.265986	0.30234	0.202824	0.260906	0.276845	0.301202	0.374768	4.37827	0.00171346	0.0445547	-1.29525	0.555489	0.254288	-0.301202	17	80556454	R	II	FOXK2	Body	shore	Body-shore	chr17:80557446-80557686	rs530785729	51
cg01668126	0.613895	0.553646	0.381164	0.398959	0.193524	0.192624	0.155455	0.164429	0.185044	0.249292	0.168981	0.216548	0.231418	0.163282	0.217948	0.250533	0.30104	0.31255	5.16014	0.000567443	0.0212332	-0.148217	0.493174	0.192134	-0.30104	8	16050740	R	II	MSR1	TSS1500	opensea	TSS1500-opensea		rs184459062	2
cg00019607	0.919617	0.897821	0.732593	0.766783	0.444949	0.434828	0.426188	0.413358	0.623041	0.618901	0.443463	0.541397	0.586257	0.443263	0.588187	0.598599	0.300971	0.63519	5.65834	0.000293719	0.0136489	0.535793	0.815773	0.514802	-0.300971	12	132282183	F	II	SFSWAP	Body	shelf	Body-shelf	chr12:132284454-132284685	rs189849204	49
cg22371370	0.583717	0.576978	0.421616	0.397212	0.153931	0.18877	0.180222	0.187322	0.228665	0.221651	0.19711	0.228318	0.27426	0.174972	0.202113	0.229676	0.300641	0.319648	5.05739	0.000652833	0.0233117	-0.293855	0.500032	0.199391	-0.300641	2	237150873	F	II	ASB18	Body	opensea	Body-opensea
cg12466721	0.912068	0.856834	0.880273	0.867724	0.527248	0.579268	0.54267	0.568554	0.619412	0.631081	0.598161	0.55159	0.549669	0.544974	0.581815	0.613382	0.30064	0.700582	15.5513	6.98e-08	8.45e-05	8.73327	0.880966	0.580326	-0.30064	2	239958469	R	II		IGR	opensea	IGR-opensea		rs182746805;rs558228327	34;1
cg25369553	0.649533	0.580435	0.456358	0.480076	0.229444	0.229318	0.199344	0.225142	0.304903	0.258188	0.221426	0.223597	0.293738	0.207805	0.248527	0.297926	0.300556	0.364443	6.21649	0.000146225	0.0085548	1.25908	0.544777	0.244221	-0.300556	1	61522373	R	II		IGR	shelf	IGR-shelf	chr1:61519352-61519971	rs557515083	1
cg22648696	0.725616	0.729345	0.555203	0.581351	0.295104	0.305842	0.283631	0.303749	0.425391	0.429745	0.323555	0.414894	0.38606	0.317385	0.403823	0.36898	0.300352	0.468356	5.61319	0.000311337	0.0141764	0.475313	0.648567	0.348216	-0.300352	4	19890659	R	II		IGR	opensea	IGR-opensea		rs36056912;rs555583585;rs573998075;rs541289701	27;23;2;1
cg24849035	0.716867	0.768047	0.549714	0.536051	0.28037	0.289022	0.316874	0.276779	0.370344	0.420295	0.314441	0.386677	0.407695	0.29999	0.407646	0.358801	0.300268	0.459552	4.33431	0.00182811	0.0465636	-1.36233	0.639713	0.339445	-0.300268	X	11199016	F	II	ARHGAP6	Body	opensea	Body-opensea
cg26328534	0.899709	0.883365	0.820814	0.815692	0.464424	0.528183	0.496312	0.498336	0.651936	0.634009	0.521627	0.561542	0.573427	0.503964	0.594964	0.598617	0.300191	0.674935	9.06561	7.27e-06	0.00120246	4.32712	0.85505	0.554859	-0.300191	12	6901207	F	II	CD4	5'UTR	opensea	5'UTR-opensea		rs567379083;rs535626859;rs555935629;rs185269925	0;1;27;47
cg16608357	0.714745	0.646694	0.550421	0.603506	0.317121	0.330742	0.275614	0.33346	0.360261	0.353	0.287888	0.293571	0.347247	0.284514	0.352277	0.329302	0.300111	0.451701	8.11564	1.8e-05	0.00217239	3.40868	0.631768	0.331656	-0.300111	21	26710725	F	II		IGR	opensea	IGR-opensea		rs67539028;rs577390002;rs546344914	5;7;12
cg25310233	0.633266	0.610789	0.539839	0.527992	0.227394	0.278343	0.249424	0.258009	0.3115	0.339508	0.256266	0.281746	0.293814	0.261038	0.281757	0.288856	0.299944	0.40058	8.88731	8.57e-06	0.00134179	4.16178	0.580547	0.280602	-0.299944	1	31234437	F	II		IGR	opensea	IGR-opensea		rs542742105;rs139931797	0;1
cg12828354	0.651207	0.560488	0.60525	0.626157	0.316121	0.296097	0.291685	0.27045	0.365483	0.333017	0.304481	0.281488	0.31173	0.33494	0.322161	0.312255	0.299905	0.429758	12.9862	3.39e-07	0.000194947	7.30203	0.609701	0.309796	-0.299905	5	149466715	F	II	CSF1R	TSS1500	opensea	TSS1500-opensea
cg11925237	0.455753	0.429875	0.255641	0.27102	0.0406426	0.0542571	0.0592334	0.0614293	0.0830785	0.0794496	0.0631189	0.0630509	0.086196	0.0504	0.081054	0.0783162	0.299648	0.185628	4.83231	0.000892223	0.0288906	-0.618334	0.365417	0.0657685	-0.299648	7	11252123	F	II		IGR	opensea	IGR-opensea
cg07472704	0.633518	0.644361	0.536206	0.543134	0.254393	0.26901	0.270919	0.265341	0.346206	0.332993	0.23224	0.256477	0.286923	0.272793	0.310765	0.305369	0.299646	0.412088	8.99806	7.73e-06	0.00125203	4.26484	0.591875	0.292229	-0.299646	13	113763758	F	II	F7	Body	island	Body-island	chr13:113761566-113765534	rs571460	30
cg04204874	0.726377	0.649308	0.538191	0.534474	0.27643	0.278429	0.282487	0.274047	0.37425	0.3513	0.288196	0.33813	0.323643	0.268925	0.312528	0.374519	0.299599	0.433707	5.71802	0.000272069	0.0129662	0.61528	0.613467	0.313867	-0.299599	3	16253377	R	II	GALNT15	Body	opensea	Body-opensea		rs190412895	2
cg04119909	0.579407	0.568592	0.38368	0.44403	0.160464	0.182686	0.17559	0.185027	0.245093	0.229309	0.184519	0.225251	0.223385	0.152319	0.185994	0.217901	0.299421	0.319156	5.66525	0.000291122	0.0135685	0.545014	0.498809	0.199388	-0.299421	10	79646104	R	II	DLG5	Body	opensea	Body-opensea		rs7918349;rs557533931;rs574110109;rs541564572	31;16;6;1
cg11776344	0.558483	0.51176	0.314585	0.315778	0.116	0.132619	0.1053	0.111984	0.156421	0.180119	0.110187	0.154783	0.167824	0.123765	0.168089	0.191016	0.29931	0.25598	4.39042	0.00168314	0.043996	-1.27675	0.435566	0.136256	-0.29931	8	123706818	R	II	LINC01151	TSS1500	opensea	TSS1500-opensea		rs148828095;rs186678647	26;17
cg16008180	0.408471	0.404996	0.365704	0.345405	0.0631985	0.081327	0.0830777	0.0779763	0.0926512	0.0998605	0.0800052	0.0876692	0.0721537	0.0758808	0.0890371	0.0886248	0.298973	0.202835	16.2708	4.68e-08	7.12e-05	9.08068	0.382218	0.0832455	-0.298973	1	181905392	F	II		IGR	opensea	IGR-opensea		rs564595654;rs532066813;rs550204998;rs139936838	0;1;4;16
cg00946598	0.554992	0.55812	0.474622	0.490867	0.195481	0.195586	0.196781	0.21398	0.270929	0.251331	0.191046	0.201585	0.223451	0.200126	0.20898	0.217819	0.298891	0.341927	10.2614	2.57e-06	0.000636733	5.36004	0.521262	0.222371	-0.298891	1	44117093	F	II	KDM4A	5'UTR	shore	5'UTR-shore	chr1:44115616-44116309
cg20421623	0.535776	0.491807	0.306993	0.339028	0.113087	0.107276	0.105563	0.106433	0.176195	0.157594	0.105479	0.145626	0.135011	0.103802	0.144674	0.159484	0.298704	0.24792	5.00218	0.000704351	0.0245411	-0.372762	0.427143	0.128438	-0.298704	1	98895512	R	II		IGR	opensea	IGR-opensea		rs113239760	19
cg17209390	0.725508	0.598776	0.507134	0.515028	0.313758	0.257649	0.244106	0.235795	0.327922	0.344261	0.254816	0.322578	0.313975	0.267851	0.333076	0.31306	0.298594	0.411494	5.56908	0.00032966	0.014738	0.415932	0.59065	0.292057	-0.298594	19	42148215	F	II		IGR	opensea	IGR-opensea		rs4803493;rs534423664;rs185242117;rs73931745	1;7;14;41
cg23288535	0.637877	0.620207	0.417044	0.454916	0.159971	0.195164	0.187227	0.211695	0.323728	0.324006	0.209746	0.252518	0.292305	0.213106	0.257342	0.286111	0.2983	0.357773	4.43037	0.00158743	0.0424143	-1.21609	0.536753	0.238453	-0.2983	17	4336494	R	II	SPNS3	TSS1500	opensea	TSS1500-opensea		rs147385400	2
cg02322978	0.913169	0.932027	0.766667	0.781312	0.425848	0.458628	0.426206	0.433449	0.63316	0.653733	0.485758	0.609864	0.605138	0.461901	0.592999	0.612813	0.298191	0.651031	5.74241	0.000263723	0.0126967	0.647615	0.829946	0.531755	-0.298191	5	178806747	R	II		IGR	opensea	IGR-opensea		rs113223112;rs190306445	46;16
cg12350108	0.723585	0.666357	0.504252	0.508031	0.264907	0.266957	0.248685	0.282461	0.371867	0.341908	0.260579	0.341911	0.35343	0.28412	0.34814	0.351536	0.298072	0.42373	4.8154	0.000913688	0.0293419	-0.643019	0.602574	0.304501	-0.298072	19	40899152	R	II		IGR	shelf	IGR-shelf	chr19:40895468-40895793	rs538193344;rs566647532	11;1
cg06341721	0.478561	0.467849	0.308646	0.339996	0.0973087	0.109047	0.0797494	0.084066	0.131178	0.135154	0.0857477	0.118941	0.118496	0.106188	0.134936	0.118213	0.297985	0.226917	6.03032	0.000183683	0.00997178	1.02279	0.405708	0.107723	-0.297985	19	1406759	F	II	DAZAP1	TSS1500	shore	TSS1500-shore	chr19:1407109-1408843	rs534628538;rs552720347	10;44
cg10406935	0.92867	0.931757	0.714807	0.726695	0.375375	0.418488	0.39812	0.412859	0.58965	0.6254	0.426649	0.573829	0.605275	0.411687	0.60682	0.616537	0.297975	0.618675	4.33236	0.00183338	0.0466488	-1.36531	0.79746	0.499485	-0.297975	X	73422571	F	II	FTX	Body	opensea	Body-opensea
cg00142482	0.415998	0.354597	0.507229	0.422038	0.136114	0.154849	0.116664	0.127495	0.122063	0.117941	0.167184	0.0968597	0.112344	0.132362	0.160811	0.130231	0.297887	0.242624	9.08101	7.17e-06	0.00119239	4.34126	0.421357	0.12347	-0.297887	10	50396833	F	II	C10orf128	TSS1500	opensea	TSS1500-opensea		rs562249996;rs189576771	21;51
cg15524632	0.896731	0.946485	0.754896	0.79502	0.449111	0.429138	0.455904	0.506599	0.615891	0.637486	0.464944	0.59121	0.606229	0.463273	0.602307	0.627997	0.29788	0.656467	5.99352	0.000192256	0.0102705	0.975501	0.835195	0.537315	-0.29788	19	19117770	R	II	SUGP2	Body	opensea	Body-opensea		rs12973535;rs191385236	37;22
cg20151198	0.640153	0.588863	0.560464	0.583244	0.286294	0.273615	0.256265	0.288701	0.33185	0.330385	0.271008	0.287597	0.299399	0.311685	0.292595	0.316951	0.29766	0.415868	13.1361	3.07e-07	0.000184686	7.39501	0.594463	0.296804	-0.29766	8	95275772	F	II	GEM	TSS1500	shore	TSS1500-shore	chr8:95274410-95274655	rs371720239	1
cg27529998	0.670319	0.672645	0.701405	0.688329	0.364041	0.40196	0.339499	0.397165	0.410661	0.417237	0.395036	0.362047	0.386771	0.371468	0.309126	0.38292	0.297502	0.50451	16.8573	3.42e-08	6.11e-05	9.34876	0.683011	0.38551	-0.297502	1	117575483	R	II	CD101	Body	opensea	Body-opensea		rs55729261;rs569305057;rs539830367	45;11;1
cg16375215	0.642516	0.550082	0.418069	0.435057	0.182461	0.189157	0.169294	0.203013	0.289028	0.261643	0.194244	0.233241	0.262142	0.212528	0.260801	0.271251	0.297487	0.338214	5.11643	0.000602198	0.0221083	-0.209979	0.516706	0.219219	-0.297487	3	73483167	R	II	PDZRN3	TSS200	opensea	TSS200-opensea		rs527852385;rs542879667;rs143193153;rs534886264;rs549872040	31;9;6;2;1
cg11974158	0.626164	0.606744	0.585158	0.614434	0.285463	0.319341	0.273509	0.311681	0.342774	0.346124	0.319313	0.3094	0.306155	0.29597	0.292796	0.335004	0.297318	0.430628	18.6234	1.41e-08	4.14e-05	10.0826	0.609019	0.311701	-0.297318	10	117586620	R	II	ATRNL1	Body	opensea	Body-opensea		rs78862034;rs145835086;rs553466233	31;14;1
cg06818236	0.895066	0.912499	0.757583	0.754541	0.454795	0.423173	0.41964	0.437905	0.610484	0.627105	0.452683	0.584806	0.581037	0.472094	0.581954	0.570631	0.297132	0.637311	5.80126	0.000244708	0.012078	0.725277	0.81559	0.518458	-0.297132	3	160933146	R	II		IGR	opensea	IGR-opensea		rs116044828;rs536950861	41;6
cg10135974	0.725286	0.729805	0.497747	0.546466	0.286601	0.282497	0.239622	0.248299	0.43391	0.424649	0.26581	0.37422	0.385698	0.303841	0.348847	0.382874	0.297081	0.446567	4.30105	0.00192027	0.0480562	-1.41325	0.624815	0.327734	-0.297081	X	118357697	F	II		IGR	shore	IGR-shore	chrX:118356936-118357194
cg24566151	0.51142	0.440027	0.31722	0.337571	0.0837149	0.10912	0.0893691	0.0964436	0.155641	0.132435	0.0839365	0.117618	0.113206	0.0985711	0.111248	0.138394	0.297056	0.229814	6.40791	0.000116196	0.00734615	1.49696	0.408048	0.110992	-0.297056	12	117450108	F	II	FBXW8	Body	opensea	Body-opensea		rs541413266	0
cg21969116	0.639577	0.547864	0.42535	0.504038	0.211954	0.2538	0.214182	0.21771	0.256736	0.2441	0.203727	0.248607	0.283769	0.21292	0.233963	0.234243	0.296774	0.355036	6.42794	0.000113466	0.00722374	1.52155	0.533101	0.236326	-0.296774	6	99801200	R	II		IGR	shelf	IGR-shelf	chr6:99797208-99797946
cg08752433	0.570817	0.467512	0.371524	0.398809	0.150294	0.159698	0.143475	0.169529	0.19026	0.157528	0.144059	0.147779	0.18586	0.125318	0.200864	0.160289	0.296755	0.278862	7.37003	3.91e-05	0.00361844	2.61839	0.456915	0.16016	-0.296755	12	111016566	R	II	PPTC7	Body	shelf	Body-shelf	chr12:111020507-111021192	rs189118351;rs557778951	11;2
cg10840343	0.788741	0.749484	0.85755	0.793693	0.472473	0.498153	0.529557	0.515652	0.512951	0.515401	0.516617	0.453949	0.439594	0.4786	0.414977	0.438521	0.296664	0.616987	10.6442	1.88e-06	0.000524955	5.66497	0.794986	0.498322	-0.296664	2	174218367	R	II	CDCA7	TSS1500	shore	TSS1500-shore	chr2:174219533-174220368	rs190195842	23
cg10644297	0.542082	0.463139	0.260971	0.334042	0.110241	0.108479	0.09679	0.0772322	0.143521	0.128961	0.0915687	0.14479	0.122608	0.108842	0.127079	0.181137	0.296514	0.23225	4.4304	0.00158737	0.0424143	-1.21605	0.410158	0.113644	-0.296514	1	156481024	F	II		IGR	opensea	IGR-opensea		rs183907409	13
cg14982152	0.55075	0.467875	0.35328	0.330261	0.104672	0.111623	0.115181	0.108371	0.178033	0.196898	0.120167	0.165741	0.141406	0.123825	0.143361	0.171013	0.296504	0.255317	4.90337	0.000807794	0.0270193	-0.515097	0.433219	0.136716	-0.296504	8	101947462	R	II	YWHAZ	Body	opensea	Body-opensea		rs531443443;rs3134353	34;11
cg11286280	0.506796	0.429295	0.31233	0.307293	0.0968067	0.093313	0.095992	0.0878229	0.112962	0.0938565	0.0770218	0.125663	0.106122	0.0876495	0.0987908	0.101996	0.296498	0.218901	5.56219	0.000332623	0.0148279	0.40664	0.3968	0.100301	-0.296498	3	74580585	F	II		IGR	opensea	IGR-opensea		rs189744724	1
cg11943404	0.675084	0.626481	0.546216	0.545718	0.270779	0.291334	0.256986	0.272635	0.340297	0.361604	0.278215	0.304157	0.316835	0.295381	0.335609	0.337627	0.296402	0.422666	7.60189	3.06e-05	0.00307238	2.87113	0.600507	0.304105	-0.296402	3	47316686	R	II	KIF9	Body	opensea	Body-opensea		rs183012783	2
cg01525428	0.923953	0.833389	0.749527	0.743315	0.457422	0.415809	0.396275	0.438932	0.646762	0.592118	0.457797	0.590315	0.549364	0.462485	0.54167	0.566826	0.296292	0.627499	5.85076	0.000229864	0.011577	0.790205	0.805274	0.508982	-0.296292	8	56436771	F	II	XKR4	Body	opensea	Body-opensea
cg20130437	0.736585	0.666304	0.628096	0.661884	0.38281	0.380844	0.364986	0.364034	0.39895	0.388044	0.339136	0.384048	0.3997	0.362408	0.35782	0.380047	0.296146	0.498563	13.8021	1.99e-07	0.000144791	7.79314	0.67625	0.380104	-0.296146	13	111797121	R	II	ARHGEF7-AS1	Body	opensea	Body-opensea		rs190185732	39
cg10806586	0.533966	0.44099	0.465718	0.443821	0.147344	0.158867	0.157375	0.174073	0.216191	0.201447	0.190451	0.176966	0.154853	0.162563	0.165382	0.21385	0.296123	0.29348	12.1912	5.87e-07	0.000263596	6.78676	0.471154	0.17503	-0.296123	14	45366116	R	II	C14orf28	TSS1500	shore	TSS1500-shore	chr14:45366387-45367108
cg00287868	0.771555	0.7223	0.581039	0.584123	0.312655	0.33546	0.306949	0.309566	0.450651	0.420193	0.319033	0.357894	0.408428	0.314171	0.398511	0.389074	0.296075	0.485536	5.2028	0.000535592	0.0204367	-0.0881999	0.663181	0.367106	-0.296075	14	67893161	R	II		IGR	opensea	IGR-opensea
cg23436804	0.943216	0.907923	0.816718	0.811537	0.51438	0.520249	0.483618	0.517544	0.645224	0.614361	0.506254	0.614396	0.62242	0.474431	0.606272	0.60666	0.295987	0.684841	8.17219	1.71e-05	0.00209403	3.46602	0.862434	0.566446	-0.295987	13	114824008	F	II	RASA3	Body	opensea	Body-opensea		rs545520821	51
cg15865827	0.827617	0.7536	0.636469	0.646023	0.341334	0.410127	0.387881	0.403621	0.478139	0.451189	0.356999	0.45286	0.456236	0.38599	0.471356	0.47192	0.295829	0.539153	6.34085	0.000125875	0.00775749	1.41419	0.71665	0.420822	-0.295829	18	23713838	R	I	PSMA8	5'UTR	island	5'UTR-island	chr18:23713728-23713953	rs577305266;rs545962074;rs559746503;rs528487329;rs79042990	44;28;20;8;5
cg05199771	0.549382	0.492198	0.523166	0.559295	0.198511	0.271731	0.210894	0.227967	0.258038	0.248975	0.245639	0.207156	0.207778	0.199919	0.201173	0.212636	0.29568	0.351097	14.4311	1.35e-07	0.000117029	8.14788	0.528505	0.232825	-0.29568	X	27942420	R	II		IGR	opensea	IGR-opensea
cg00167913	0.753634	0.819114	0.593439	0.628656	0.315507	0.363993	0.367395	0.33012	0.481174	0.468922	0.370423	0.47638	0.465038	0.356812	0.42724	0.44693	0.295658	0.518694	4.94744	0.000759762	0.0258928	-0.451424	0.696089	0.400431	-0.295658	1	3446295	F	II	MEGF6	Body	shore	Body-shore	chr1:3447449-3447950	rs35026651;rs117361977;rs11589175;rs560118858;rs576957264;rs545699083	1;2;16;17;21;43
cg03548512	0.549039	0.493029	0.386322	0.449183	0.171701	0.16818	0.176436	0.117912	0.223435	0.200897	0.179431	0.205962	0.187317	0.163861	0.207606	0.180556	0.295658	0.29596	7.34506	4.02e-05	0.00368044	2.59078	0.473354	0.177697	-0.295658	10	73978697	F	II	C10orf104	5'UTR	shelf	5'UTR-shelf	chr10:73975671-73976115	rs7915895	31
cg17589633	0.574395	0.552252	0.37956	0.379725	0.173348	0.170018	0.120827	0.168603	0.228046	0.225951	0.170021	0.238263	0.224811	0.167744	0.200674	0.234549	0.295631	0.301454	5.10879	0.000608505	0.0222713	-0.220803	0.478833	0.183202	-0.295631	1	203595283	R	II	ATP2B4	TSS1500	shelf	TSS1500-shelf	chr1:203598471-203598853
cg24469464	0.591739	0.541674	0.363186	0.339129	0.132494	0.173298	0.142875	0.15125	0.200087	0.209414	0.138478	0.180964	0.220037	0.156657	0.211137	0.212942	0.295602	0.290507	4.2915	0.00194761	0.0484823	-1.42789	0.467868	0.172266	-0.295602	4	4860157	F	II	MSX1	TSS1500	island	TSS1500-island	chr4:4859632-4860191	rs550890898;rs113809875;rs112669446	0;7;12
cg13274433	0.763991	0.780768	0.616565	0.619854	0.337869	0.351801	0.307578	0.351936	0.476351	0.495045	0.366467	0.430696	0.434555	0.357405	0.440117	0.443248	0.295518	0.51619	5.42725	0.000396925	0.0166801	0.223076	0.693501	0.397983	-0.295518	X	102554188	F	II		IGR	opensea	IGR-opensea
cg08351536	0.452097	0.44155	0.390331	0.395591	0.103513	0.132899	0.128034	0.112102	0.136029	0.146766	0.125994	0.117295	0.130898	0.115082	0.128813	0.14146	0.295487	0.244295	15.037	9.39e-08	9.85e-05	8.47156	0.421587	0.1261	-0.295487	17	60885250	F	II	2017-03-10	5'UTR	shore	5'UTR-shore	chr17:60885408-60885857	rs544537054;rs67245197;rs574978267	12;37;39
cg13108653	0.880069	0.885439	0.746585	0.759436	0.448037	0.423975	0.442155	0.424522	0.608334	0.624702	0.451136	0.545832	0.514134	0.453782	0.553269	0.577022	0.295416	0.632064	6.29969	0.000132247	0.00801292	1.3631	0.809313	0.513897	-0.295416	1	22264489	F	II	HSPG2	TSS1500	opensea	TSS1500-opensea		rs193212747	27
cg05686197	0.65355	0.585314	0.643277	0.645538	0.328574	0.347212	0.313268	0.351634	0.35092	0.348025	0.332694	0.318217	0.333924	0.329471	0.298416	0.312167	0.295329	0.453006	15.1664	8.71e-08	9.41e-05	8.53848	0.630204	0.334874	-0.295329	2	141787134	F	II	LRP1B	Body	opensea	Body-opensea		rs546092755;rs559601299;rs528035334	0;37;51
cg05217317	0.542068	0.499764	0.327796	0.376528	0.120431	0.12837	0.118267	0.113848	0.202435	0.19092	0.153216	0.185293	0.188426	0.154498	0.189209	0.192944	0.295298	0.267174	4.60231	0.00123712	0.035904	-0.957565	0.444353	0.149055	-0.295298	3	107725582	R	II		IGR	opensea	IGR-opensea		rs138250269	1
cg11805027	0.651273	0.578988	0.505002	0.585996	0.256485	0.24324	0.251213	0.253382	0.362648	0.334689	0.274114	0.293996	0.2519	0.2776	0.310715	0.325117	0.295258	0.404181	8.49307	1.25e-05	0.00169993	3.78483	0.581336	0.286077	-0.295258	14	77186584	R	II		IGR	opensea	IGR-opensea		rs577074802;rs539655168	31;1
cg13339907	0.778355	0.779393	0.639944	0.633851	0.357268	0.371359	0.361142	0.376871	0.481713	0.484308	0.378785	0.404392	0.464983	0.343553	0.44313	0.450456	0.295246	0.531317	6.4704	0.000107904	0.00698305	1.57351	0.708465	0.413218	-0.295246	19	37464786	F	II	ZNF568	Body	shore	Body-shore	chr19:37463991-37464606	rs566002384;rs536404395;rs548411768;rs148679636	12;16;38;50
cg17004639	0.588698	0.520213	0.397639	0.357078	0.146014	0.162296	0.156764	0.175984	0.22471	0.183973	0.143433	0.170783	0.190378	0.151391	0.211622	0.212914	0.295179	0.295355	5.23744	0.000511155	0.019792	-0.0396817	0.472463	0.177284	-0.295179	2	38776235	F	II		IGR	opensea	IGR-opensea		rs531755683;rs536045349;rs543898555	0;26;38
cg08825817	0.867482	0.820841	0.672328	0.694835	0.369717	0.380982	0.363732	0.404914	0.571467	0.570217	0.425459	0.502984	0.527728	0.417425	0.504234	0.535307	0.295028	0.578855	5.09646	0.000618833	0.0225187	-0.238289	0.755872	0.460844	-0.295028	12	132325071	F	II	MMP17	Body	island	Body-island	chr12:132324953-132325406	rs199918543;rs150618864	0;51
cg15119592	0.909147	0.882193	0.710135	0.751411	0.400181	0.44366	0.427812	0.442864	0.60677	0.608005	0.427822	0.54469	0.565052	0.454343	0.591937	0.589612	0.294982	0.625309	5.38246	0.000421142	0.0173378	0.161557	0.802298	0.507316	-0.294982	2	99186092	F	II	INPP4A	Body	opensea	Body-opensea		rs114030080	27
cg11024496	0.632205	0.604736	0.445809	0.47701	0.207663	0.246231	0.210882	0.219406	0.304969	0.273387	0.223146	0.264912	0.263169	0.230818	0.28788	0.303808	0.294967	0.366908	5.57607	0.000326682	0.0146441	0.425357	0.543888	0.248922	-0.294967	20	60249633	R	II	CDH4	Body	opensea	Body-opensea
cg12377641	0.947263	0.935488	0.929453	0.938451	0.604255	0.642053	0.619326	0.583997	0.706497	0.65857	0.646738	0.626734	0.61305	0.647351	0.685818	0.650672	0.294941	0.760614	20.0908	7.15e-09	3.2e-05	10.6186	0.937578	0.642638	-0.294941	10	11868179	R	II	C10orf47	5'UTR	shelf	5'UTR-shelf	chr10:11865125-11865984	rs574603841;rs536734403;rs149528521;rs576877299	34;23;17;1
cg15198751	0.63967	0.608214	0.544393	0.529954	0.255961	0.275171	0.246479	0.268031	0.356692	0.296914	0.260575	0.289293	0.283856	0.261299	0.313661	0.266824	0.29493	0.404835	8.74257	9.81e-06	0.0014572	4.02523	0.581792	0.286863	-0.29493	1	55683337	F	II		IGR	shore	IGR-shore	chr1:55680465-55681708	rs116473730	18
cg05419078	0.624299	0.611512	0.473519	0.434277	0.199957	0.212429	0.213073	0.208705	0.304001	0.300967	0.203381	0.247593	0.289011	0.215632	0.247183	0.263096	0.294927	0.362588	5.33812	0.000446698	0.0180336	0.100356	0.539544	0.244617	-0.294927	13	33803565	R	II	STARD13	Body	opensea	Body-opensea		rs138638550;rs7320417	37;12
cg21125503	0.516092	0.412958	0.390887	0.408689	0.128262	0.130062	0.108944	0.123598	0.167649	0.170288	0.124444	0.12562	0.137785	0.138608	0.125854	0.159536	0.29479	0.257138	8.41615	1.34e-05	0.00178339	3.70942	0.434012	0.139222	-0.29479	12	125414015	F	II		IGR	shore	IGR-shore	chr12:125412891-125413165	rs374983039	0
cg02224282	0.527106	0.476939	0.375817	0.342382	0.133144	0.12547	0.124857	0.129493	0.146964	0.180972	0.133423	0.118119	0.140272	0.0858335	0.141529	0.141926	0.294758	0.259267	6.29077	0.000133674	0.00807003	1.35198	0.436122	0.141364	-0.294758	7	48404665	R	II	ABCA13	Body	opensea	Body-opensea		rs536840488;rs550790519	38;2
cg24836020	0.516455	0.472312	0.400654	0.427645	0.130116	0.162563	0.164573	0.156146	0.194979	0.157677	0.152307	0.161187	0.166362	0.13995	0.147431	0.170852	0.294607	0.279778	9.27262	6.02e-06	0.0010711	4.51524	0.456542	0.161936	-0.294607	2	16837805	R	II	FAM49A	5'UTR	opensea	5'UTR-opensea		rs145899295	48
cg09525577	0.808039	0.755511	0.774988	0.763389	0.45637	0.476379	0.452891	0.488409	0.512432	0.516613	0.503514	0.458092	0.494907	0.468787	0.507794	0.503844	0.294573	0.600789	17.856	2.05e-08	4.87e-05	9.77652	0.777532	0.48296	-0.294573	5	173218141	R	II	LINC01485	TSS200	opensea	TSS200-opensea
cg05982313	0.890029	0.890172	0.731529	0.750304	0.383813	0.460699	0.417561	0.444202	0.610428	0.618878	0.487183	0.548005	0.571486	0.418494	0.562097	0.57131	0.294519	0.627479	5.49439	0.000363396	0.0157419	0.314745	0.804191	0.509672	-0.294519	3	178969395	R	II	KCNMB3	Body	opensea	Body-opensea		rs146132490;rs74660946;rs78806188	40;36;1
cg20574591	0.830925	0.80916	0.679378	0.683263	0.404161	0.431198	0.384717	0.40646	0.494538	0.531261	0.405483	0.500791	0.511429	0.420816	0.480595	0.495138	0.29451	0.571778	6.33238	0.000127159	0.00781043	1.40369	0.748484	0.453974	-0.29451	12	110253503	R	II	TRPV4	TSS1500	opensea	TSS1500-opensea		rs148079787;rs371967120;rs555911661;rs74827770	34;31;20;2
cg17295842	0.534093	0.478081	0.411963	0.413586	0.107893	0.169963	0.132261	0.135089	0.245585	0.214946	0.195265	0.18086	0.18343	0.147682	0.166506	0.20441	0.294421	0.286402	6.85122	6.94e-05	0.00524106	2.02867	0.463055	0.168633	-0.294421	6	41195092	R	II	TREML4	TSS1500	opensea	TSS1500-opensea		rs115496542;rs113186418;rs531086262	38;33;22
cg09708559	0.753457	0.750561	0.617119	0.641773	0.352946	0.368205	0.330265	0.365086	0.453554	0.46869	0.330374	0.408173	0.382175	0.354451	0.420401	0.400519	0.294408	0.514998	6.98051	6e-05	0.00477482	2.17885	0.691643	0.397235	-0.294408	15	31342759	R	II	TRPM1	Body	opensea	Body-opensea		rs1035705;rs199546153;rs183906248;rs372739363	17;16;7;2
cg05194983	0.471458	0.451744	0.270677	0.268257	0.0659017	0.0765016	0.0693197	0.0643425	0.096825	0.109869	0.0734133	0.0871177	0.103959	0.063746	0.0941951	0.105911	0.294296	0.200494	4.78059	0.000959621	0.0303345	-0.693947	0.377072	0.0827757	-0.294296	5	180257804	F	II	HEIH	Body	shore	Body-shore	chr5:180258186-180258784	rs544833300;rs140839816;rs539313529	22;26;47
cg09738897	0.675958	0.671738	0.507713	0.504941	0.242692	0.274391	0.263957	0.245742	0.36426	0.367968	0.309924	0.330989	0.373272	0.261642	0.321088	0.399696	0.294292	0.416126	5.44379	0.000388365	0.0164347	0.245723	0.592702	0.29841	-0.294292	6	121902023	R	II		IGR	opensea	IGR-opensea		rs546183315	42
cg13388038	0.500525	0.48738	0.372924	0.424186	0.119425	0.187348	0.119591	0.191251	0.178755	0.13984	0.194887	0.162949	0.14231	0.141979	0.245746	0.22602	0.294206	0.27382	8.66032	1.06e-05	0.00153262	3.94669	0.450343	0.156137	-0.294206	12	81331863	R	II	LIN7A	TSS200	shore	TSS200-shore	chr12:81330608-81331514	rs12818331	8
cg15927650	0.830543	0.825185	0.77999	0.8286	0.483516	0.478834	0.469967	0.504898	0.556238	0.614111	0.504472	0.471176	0.525181	0.51632	0.549871	0.512724	0.294159	0.640729	12.2442	5.66e-07	0.000258786	6.82227	0.817225	0.523065	-0.294159	11	122735271	R	II	CRTAM	Body	opensea	Body-opensea		rs555816393;rs574335600;rs535345792	44;28;2
cg11293176	0.760407	0.741935	0.586645	0.633742	0.329205	0.345497	0.362439	0.334464	0.431305	0.477009	0.335497	0.398987	0.383899	0.328152	0.434284	0.392743	0.294043	0.505027	6.20926	0.000147514	0.00860816	1.24999	0.681453	0.387409	-0.294043	3	55518798	F	II	WNT5A	Body	shore	Body-shore	chr3:55519089-55519623	rs551372415	43
cg08318469	0.60797	0.483637	0.612446	0.615497	0.334123	0.295869	0.285228	0.301195	0.292462	0.251153	0.278463	0.252973	0.225104	0.250927	0.224663	0.251641	0.294024	0.398963	7.52916	3.3e-05	0.00323495	2.79255	0.575377	0.281353	-0.294024	5	156167220	R	II	SGCD	Body	opensea	Body-opensea		rs115177134	2
cg15861835	0.75354	0.709856	0.536755	0.521348	0.302128	0.280505	0.301755	0.298617	0.387633	0.386481	0.254928	0.355747	0.374268	0.298288	0.366012	0.358931	0.294008	0.454286	4.5343	0.00136464	0.0383475	-1.05932	0.630691	0.336683	-0.294008	X	76649101	F	II		IGR	opensea	IGR-opensea
cg04981181	0.536762	0.57015	0.459901	0.480458	0.189828	0.223266	0.177497	0.195804	0.257777	0.267316	0.213746	0.20381	0.243588	0.206491	0.233966	0.244095	0.293839	0.337835	8.91994	8.31e-06	0.00131438	4.19226	0.514139	0.2203	-0.293839	1	204094814	R	II	SOX13	Body	opensea	Body-opensea		rs16852929	35
cg03589235	0.538806	0.502782	0.598708	0.585894	0.289331	0.298643	0.201901	0.242125	0.272122	0.279716	0.26293	0.214393	0.204451	0.251032	0.209701	0.244349	0.293777	0.376232	10.2921	2.51e-06	0.000627636	5.38494	0.552498	0.258721	-0.293777	12	96810310	F	II		IGR	opensea	IGR-opensea		rs556790276	43
cg24925028	0.671947	0.607728	0.535365	0.544284	0.2528	0.254422	0.267653	0.293533	0.346915	0.357894	0.299534	0.33288	0.351915	0.293201	0.311474	0.342719	0.293759	0.416291	7.84514	2.37e-05	0.00260439	3.12943	0.592546	0.298787	-0.293759	6	11830533	R	II		IGR	opensea	IGR-opensea		rs574178109	2
cg18412889	0.680729	0.617429	0.447654	0.454673	0.23185	0.22971	0.197636	0.2032	0.337916	0.3224	0.215681	0.276235	0.295026	0.238867	0.307681	0.303495	0.29374	0.377634	4.41992	0.00161191	0.0428181	-1.23195	0.553877	0.260138	-0.29374	11	67788125	F	II	ALDH3B1	Body	shore	Body-shore	chr11:67789044-67789339	rs551789648;rs116394743	1;40
cg10215441	0.606012	0.564444	0.368417	0.392562	0.167388	0.151935	0.164024	0.166095	0.243223	0.265166	0.158545	0.225341	0.234077	0.179813	0.237985	0.218469	0.293697	0.313786	4.43293	0.0015815	0.0423098	-1.21221	0.490005	0.196308	-0.293697	19	10788396	R	II	ILF3	Body	opensea	Body-opensea		rs568598088;rs535976391	48;2
cg03134230	0.629208	0.606737	0.432559	0.423162	0.215646	0.229841	0.191073	0.218101	0.282009	0.250065	0.188841	0.235613	0.245504	0.180528	0.258317	0.255837	0.293621	0.352535	5.10059	0.000615351	0.0224354	-0.232426	0.528707	0.235086	-0.293621	2	192208955	R	II	MYO1B	Body	opensea	Body-opensea		rs186896125	7
cg00883501	0.945462	0.914971	0.737398	0.744598	0.448682	0.465045	0.404154	0.420794	0.633575	0.610663	0.412893	0.581345	0.59815	0.41003	0.584661	0.605583	0.293519	0.639483	4.87813	0.000836757	0.0276708	-0.551682	0.815594	0.522076	-0.293519	X	47429357	F	II	ARAF	Body	opensea	Body-opensea		rs1130962	46
cg04944904	0.770612	0.747792	0.61352	0.595417	0.320679	0.360675	0.332603	0.371142	0.435978	0.477464	0.321678	0.414613	0.426468	0.35064	0.429526	0.402822	0.293462	0.507421	5.90162	0.000215622	0.0111022	0.856554	0.683499	0.390037	-0.293462	19	51845941	R	II	VSIG10L	TSS1500	shelf	TSS1500-shelf	chr19:51842128-51842353	rs10419062	16
cg02210664	0.536912	0.602494	0.544063	0.508116	0.226418	0.293231	0.228575	0.26661	0.242798	0.254589	0.234669	0.172202	0.253289	0.228173	0.262331	0.257829	0.293453	0.372373	10.1249	2.88e-06	0.000682659	5.24847	0.548444	0.254991	-0.293453	8	103995694	R	II		IGR	opensea	IGR-opensea		rs146953086	50
cg19581683	0.844062	0.814863	0.67407	0.674819	0.422918	0.394722	0.353927	0.390856	0.513913	0.529926	0.418407	0.462041	0.490086	0.389245	0.491597	0.511786	0.29339	0.568877	5.27516	0.000485897	0.0191305	0.0129696	0.744911	0.451521	-0.29339	14	95883588	R	II		IGR	opensea	IGR-opensea		rs111649279;rs558953074;rs118061403	24;23;7
cg05557828	0.537161	0.54474	0.480981	0.502003	0.207777	0.220892	0.194368	0.211483	0.261418	0.247009	0.211502	0.241741	0.228453	0.226459	0.241506	0.214586	0.293336	0.341216	14.5308	1.27e-07	0.000113545	8.20234	0.517218	0.223881	-0.293336	5	163002003	R	II		IGR	opensea	IGR-opensea		rs17061983;rs527712027	41;10
cg21436032	0.450958	0.57982	0.453432	0.388357	0.201352	0.165302	0.155679	0.121419	0.224058	0.185286	0.131784	0.152965	0.156508	0.175941	0.146096	0.226962	0.293321	0.294624	6.59988	9.27e-05	0.00633803	1.73046	0.470616	0.177295	-0.293321	3	78323864	R	II		IGR	opensea	IGR-opensea		rs549190502;rs73849021	49;1
cg11101345	0.490732	0.540493	0.458582	0.436614	0.173909	0.157542	0.168267	0.194194	0.229944	0.218792	0.18258	0.244677	0.208504	0.219459	0.20015	0.216101	0.293301	0.307692	10.7923	1.67e-06	0.000490797	5.77983	0.483673	0.190371	-0.293301	2	159986646	R	II	TANC1	Body	opensea	Body-opensea		rs553020887	1
cg16458058	0.586437	0.508646	0.527417	0.533919	0.210646	0.254887	0.232795	0.250795	0.287499	0.256212	0.24645	0.240442	0.275613	0.228828	0.212347	0.234151	0.293205	0.363599	14.8245	1.06e-07	0.000104862	8.35999	0.539522	0.246317	-0.293205	6	1496338	F	II		IGR	opensea	IGR-opensea		rs187335005;rs370484504;rs534002450;rs547131258;rs9405483	1;9;18;27;46
cg05721417	0.462044	0.415645	0.438114	0.416193	0.11062	0.145892	0.15507	0.145888	0.134483	0.156818	0.129307	0.117473	0.0967481	0.118415	0.140698	0.142044	0.293124	0.256337	22.1285	3.01e-09	2.16e-05	11.2697	0.432212	0.139088	-0.293124	1	190873626	R	II		IGR	opensea	IGR-opensea		rs528237299;rs137966911;rs571161318;rs193046969	46;18;17;1
cg12177456	0.426878	0.408949	0.379396	0.3708	0.0887203	0.102411	0.0872166	0.0953147	0.132027	0.121042	0.0879969	0.0933105	0.110066	0.0976293	0.094363	0.0989241	0.293102	0.221132	18.1204	1.8e-08	4.63e-05	9.88412	0.396993	0.103891	-0.293102	8	10482619	R	II	RP1L1	5'UTR	opensea	5'UTR-opensea		rs11993697;rs188260116;rs190897224;rs374620149;rs73201165	32;29;25;12;3
cg00919591	0.927968	0.949072	0.890137	0.91067	0.586674	0.591133	0.533449	0.578496	0.685045	0.726094	0.63999	0.650699	0.662355	0.569237	0.657091	0.668675	0.293083	0.743362	11.1856	1.23e-06	0.000412671	6.07687	0.919212	0.626129	-0.293083	22	23524136	F	II	BCR	1stExon	island	1stExon-island	chr22:23522550-23524465	rs565490262;rs146690317;rs575719304;rs140119537	29;34;46;48
cg08270005	0.696676	0.646588	0.579176	0.551049	0.286371	0.305777	0.277553	0.296745	0.363337	0.396578	0.291811	0.321789	0.360713	0.326726	0.350734	0.362041	0.293032	0.44407	7.33596	4.06e-05	0.00370326	2.5807	0.619889	0.326857	-0.293032	8	96179452	R	II		IGR	opensea	IGR-opensea		rs528640065;rs74593337	38;9
cg04328344	0.900858	0.915048	0.795528	0.802789	0.506071	0.498291	0.458555	0.482973	0.607036	0.657496	0.499411	0.608081	0.58997	0.527578	0.623031	0.622223	0.292947	0.670169	7.5776	3.14e-05	0.00312548	2.84496	0.845937	0.552991	-0.292947	4	84381655	F	II	MRPS18C	Body	opensea	Body-opensea		rs548375551;rs569819099;rs530721748;rs190828509	14;32;39;41
cg14304059	0.843449	0.856284	0.653734	0.641574	0.371014	0.426534	0.36081	0.396536	0.504922	0.519518	0.393418	0.458597	0.544058	0.37183	0.535304	0.497348	0.29291	0.564113	4.48964	0.001456	0.0400695	-1.12651	0.73986	0.446949	-0.29291	12	101502228	R	II	ANO4	Body	opensea	Body-opensea		rs563215228;rs552884662	6;1
cg03843019	0.535579	0.50286	0.359673	0.381634	0.125676	0.130507	0.116524	0.156112	0.196651	0.213662	0.125424	0.157346	0.164374	0.154826	0.168697	0.195995	0.292908	0.275584	5.50861	0.000356697	0.0155352	0.33407	0.451329	0.158421	-0.292908	5	176158325	R	II		IGR	opensea	IGR-opensea		rs147330468;rs531117490	14;9
cg11356887	0.659839	0.658294	0.49794	0.514159	0.240446	0.264603	0.260966	0.229999	0.353376	0.365272	0.249715	0.288296	0.340194	0.25579	0.305791	0.295214	0.292898	0.409099	5.53771	0.000343397	0.0151462	0.373537	0.584838	0.291939	-0.292898	6	32135776	F	II	EGFL8	3'UTR	shore	3'UTR-shore	chr6:32134460-32135196	rs113525996	1
cg02216247	0.658687	0.635898	0.61203	0.601291	0.351096	0.299813	0.327589	0.314718	0.314532	0.394064	0.329628	0.357337	0.347812	0.372583	0.345052	0.403592	0.292883	0.452081	13.3333	2.7e-07	0.000172052	7.51539	0.62781	0.334928	-0.292883	20	61342017	R	II	NTSR1	Body	shore	Body-shore	chr20:61339858-61341220	rs552354521;rs570514689;rs534801458	48;2;1
cg08570343	0.794357	0.689596	0.548169	0.576011	0.30816	0.294098	0.276979	0.30132	0.434156	0.436482	0.321513	0.391323	0.386119	0.34033	0.401914	0.433829	0.292822	0.472825	4.41662	0.0016197	0.0429406	-1.23695	0.648518	0.355696	-0.292822	7	106771099	R	II	PRKAR2B	Body	opensea	Body-opensea
cg04141640	0.548356	0.43941	0.3863	0.405241	0.144692	0.15604	0.152154	0.145024	0.179934	0.161614	0.126277	0.176907	0.179019	0.1605	0.127417	0.198426	0.292812	0.271848	8.79291	9.36e-06	0.00141746	4.07296	0.447535	0.154723	-0.292812	X	9794885	F	II	SHROOM2	Body	opensea	Body-opensea
cg06253460	0.512548	0.417034	0.298714	0.318101	0.0857964	0.0938849	0.0809948	0.0723155	0.141552	0.127757	0.102844	0.12872	0.126693	0.105562	0.122858	0.152942	0.292808	0.219371	5.17827	0.000553664	0.0209038	-0.122678	0.395055	0.102248	-0.292808	16	53078441	F	II		IGR	opensea	IGR-opensea		rs541208397	0
cg07325964	0.429487	0.423638	0.352582	0.342402	0.0891022	0.0985357	0.0778691	0.0895419	0.103575	0.116376	0.102002	0.107563	0.110857	0.0990875	0.122974	0.113937	0.292785	0.214021	10.6251	1.91e-06	0.000529902	5.65004	0.389692	0.0969073	-0.292785	X	68776664	F	II		IGR	opensea	IGR-opensea
cg03181310	0.66343	0.600454	0.53736	0.530256	0.282472	0.291749	0.302515	0.270992	0.321103	0.301649	0.251343	0.294323	0.309141	0.259954	0.285356	0.31501	0.292719	0.411451	10.2543	2.59e-06	0.000638401	5.3543	0.587083	0.294363	-0.292719	14	89450472	F	II		IGR	opensea	IGR-opensea		rs117614237;rs543525299	1;13
cg03802191	0.514788	0.523818	0.434612	0.444221	0.184012	0.156559	0.162729	0.184345	0.218812	0.232023	0.168859	0.200651	0.186891	0.167078	0.185746	0.180164	0.292702	0.306634	10.389	2.32e-06	0.00059845	5.46298	0.482255	0.189553	-0.292702	1	234615169	F	II	TARBP1	TSS1500	shore	TSS1500-shore	chr1:234613936-234614972	rs541892945	32
cg02345565	0.477458	0.456381	0.370493	0.385374	0.133545	0.132971	0.0998156	0.129672	0.165851	0.132759	0.113242	0.146812	0.170769	0.169525	0.153215	0.160642	0.292673	0.249786	9.43289	5.22e-06	0.000983238	4.6581	0.42539	0.132717	-0.292673	X	140712737	F	II	SPANXA2-OT1	Body	opensea	Body-opensea		rs2224348	14
cg11813672	0.74945	0.755257	0.608896	0.606137	0.366408	0.335335	0.310885	0.329669	0.44511	0.481087	0.340725	0.401882	0.406699	0.343629	0.410327	0.42694	0.292607	0.50425	5.80792	0.000242654	0.0120222	0.734023	0.679814	0.387207	-0.292607	5	115814409	R	II	SEMA6A	ExonBnd	opensea	ExonBnd-opensea		rs201695971;rs569977130	45;2
cg01736264	0.891358	0.888052	0.772152	0.784574	0.478061	0.473298	0.428649	0.49765	0.604962	0.623544	0.480954	0.574755	0.56066	0.504032	0.5967	0.583884	0.2926	0.651897	7.14428	5e-05	0.00424672	2.36597	0.827457	0.534857	-0.2926	1	26448411	F	II	PDIK1L	Body	opensea	Body-opensea		rs535312036;rs17257107	18;36
cg15719266	0.685801	0.656303	0.511767	0.538821	0.264635	0.300093	0.266516	0.277048	0.358113	0.351957	0.289205	0.35749	0.343908	0.285709	0.327454	0.36439	0.292488	0.425515	6.14303	0.00015991	0.00907669	1.16642	0.601007	0.308519	-0.292488	15	63815557	F	II	USP3	Body	opensea	Body-opensea		rs182725275	30
cg13743494	0.462939	0.474565	0.338148	0.34381	0.113165	0.12311	0.110027	0.112762	0.124676	0.120399	0.107474	0.117747	0.122647	0.091641	0.117146	0.169425	0.292324	0.233191	9.11997	6.92e-06	0.00116865	4.37692	0.408585	0.116261	-0.292324	11	11644395	R	II	GALNT18	TSS1500	shore	TSS1500-shore	chr11:11642121-11643819	rs566964870;rs10831650	43;6
cg11856332	0.558009	0.545856	0.42876	0.460937	0.171569	0.173306	0.180713	0.185761	0.258002	0.257514	0.209612	0.22447	0.229048	0.200059	0.209524	0.248966	0.292096	0.325366	6.66734	8.57e-05	0.00602666	1.81132	0.500624	0.208528	-0.292096	19	15583704	R	II	PGLYRP2	Body	shore	Body-shore	chr19:15582605-15582905	rs550474636;rs552043320;rs566011199;rs528453274	51;33;30;1
cg08115618	0.607479	0.503094	0.458161	0.420602	0.195566	0.200456	0.161898	0.173814	0.254988	0.251942	0.179778	0.205463	0.215646	0.207289	0.22079	0.248897	0.292042	0.325905	6.34954	0.000124573	0.00770166	1.42495	0.50113	0.209088	-0.292042	8	134667555	R	II		IGR	opensea	IGR-opensea		rs149401380	22
cg00903371	0.534537	0.497651	0.373377	0.394417	0.136823	0.145048	0.126754	0.151119	0.191106	0.220218	0.128597	0.157107	0.155861	0.141456	0.171155	0.168147	0.291965	0.279932	6.23938	0.000142226	0.00840865	1.28779	0.455111	0.163146	-0.291965	2	238360134	R	II		IGR	opensea	IGR-opensea		rs551184022;rs571346874	44;40
cg11258102	0.642668	0.572796	0.562661	0.568807	0.283662	0.33795	0.280093	0.29268	0.293418	0.281347	0.308305	0.264966	0.298748	0.264309	0.285771	0.334316	0.291928	0.412931	11.648	8.71e-07	0.00033522	6.41181	0.588088	0.29616	-0.291928	1	117078712	F	II	CD58	Body	shore	Body-shore	chr1:117077042-117077299	rs35768283;rs151184981	17;51
cg00502028	0.931807	0.928803	0.789854	0.798209	0.460927	0.491116	0.477432	0.488962	0.641868	0.66266	0.476012	0.599061	0.618012	0.468634	0.633522	0.610458	0.291889	0.674986	6.56072	9.7e-05	0.00653731	1.68323	0.850119	0.55823	-0.291889	21	45739826	R	II	PFKL	Body	island	Body-island	chr21:45739639-45739927	rs375182165	9
cg00303067	0.846848	0.872071	0.646651	0.673229	0.34523	0.417424	0.367031	0.393301	0.551661	0.53335	0.384312	0.5216	0.555039	0.394375	0.472161	0.496185	0.291731	0.571723	4.31793	0.00187287	0.0472883	-1.38738	0.746761	0.45503	-0.291731	12	93708041	F	II	LOC643339	Body	opensea	Body-opensea
cg18378955	0.578091	0.524716	0.500365	0.484571	0.217562	0.22999	0.226274	0.217553	0.223187	0.275258	0.225229	0.247896	0.21753	0.235465	0.27573	0.256309	0.291723	0.348063	12.7171	4.07e-07	0.000215225	7.13184	0.523096	0.231374	-0.291723	1	203840808	R	II		IGR	opensea	IGR-opensea		rs529983161;rs144747939	49;24
cg09899007	0.637079	0.558287	0.361017	0.443272	0.166334	0.189415	0.1867	0.169101	0.279372	0.266995	0.180427	0.244732	0.237962	0.184901	0.221045	0.260151	0.291684	0.330666	4.38485	0.00169696	0.0442547	-1.28522	0.505676	0.213992	-0.291684	7	138577680	F	II	KIAA1549	Body	opensea	Body-opensea		rs541252251;rs114702054;rs10254901;rs77829857	3;13;24;30
cg06741989	0.699513	0.645738	0.534698	0.551678	0.277366	0.310782	0.256163	0.269209	0.367009	0.392291	0.297016	0.31255	0.363566	0.289353	0.338534	0.35812	0.291657	0.434765	6.23222	0.000143464	0.00845526	1.27881	0.609759	0.318102	-0.291657	22	39641872	F	II	PDGFB	TSS1500	shore	TSS1500-shore	chr22:39638219-39640966	rs575040942;rs181957658	37;44
cg01168833	0.500598	0.540048	0.381555	0.390103	0.113055	0.161945	0.167763	0.163243	0.190321	0.166937	0.179114	0.1828	0.189776	0.125045	0.1928	0.15305	0.291568	0.284052	5.9721	0.000197445	0.0104631	0.947886	0.458993	0.167425	-0.291568	12	105956441	F	I		IGR	opensea	IGR-opensea		rs555088148;rs181544845;rs565388670;rs145259525	1;14;37;46
cg26535366	0.712922	0.723807	0.767854	0.788695	0.458514	0.462148	0.460033	0.446886	0.493702	0.450092	0.482643	0.405058	0.396408	0.432488	0.413647	0.399808	0.291307	0.5712	12.3675	5.19e-07	0.000247783	6.90436	0.745984	0.454677	-0.291307	11	58274247	R	II		IGR	opensea	IGR-opensea		rs11605341;rs535695747;rs540947522;rs111546734	45;39;7;4
cg07039404	0.703325	0.656691	0.514262	0.485475	0.286678	0.22218	0.257659	0.251329	0.374758	0.374555	0.259097	0.295253	0.341382	0.265481	0.36166	0.331576	0.291305	0.417876	4.79574	0.00093934	0.0299057	-0.671768	0.59266	0.301354	-0.291305	13	20715713	F	II	GJA3	3'UTR	shore	3'UTR-shore	chr13:20716137-20717372	rs186827757	49
cg27492102	0.541059	0.456141	0.464167	0.461062	0.205449	0.181911	0.189894	0.183703	0.215039	0.183456	0.178716	0.190775	0.167343	0.18546	0.209209	0.202363	0.291279	0.307022	14.9432	9.93e-08	0.000101606	8.42256	0.48179	0.190511	-0.291279	13	26759970	R	II		IGR	shore	IGR-shore	chr13:26760421-26760892	rs509054;rs187740994;rs116308434	25;5;4
cg05920462	0.896514	0.924287	0.783291	0.805342	0.47068	0.480721	0.482856	0.503023	0.641912	0.626518	0.491686	0.620157	0.609167	0.518959	0.619536	0.596294	0.291209	0.669284	7.35794	3.96e-05	0.00364318	2.60503	0.844009	0.5528	-0.291209	1	161202504	F	II	NR1I3	Body	opensea	Body-opensea		rs532291321;rs551971741	0;41
cg21683390	0.461396	0.348545	0.34415	0.346206	0.070814	0.0808697	0.0772096	0.0763273	0.105203	0.105219	0.0786563	0.0757351	0.0778878	0.0729038	0.0897164	0.0811146	0.291033	0.202849	9.37065	5.52e-06	0.00101598	4.6029	0.377469	0.0864359	-0.291033	18	13259088	R	II	C18orf1	5'UTR	shelf	5'UTR-shelf	chr18:13262329-13263271	rs547746799	23
cg14328415	0.469419	0.487654	0.379475	0.364207	0.111572	0.12627	0.112983	0.11623	0.173793	0.163906	0.168928	0.158946	0.162321	0.124593	0.192601	0.14496	0.290918	0.255055	7.00933	5.81e-05	0.00467756	2.21203	0.429606	0.138688	-0.290918	9	139847314	F	I	LCN12	Body	island	Body-island	chr9:139847313-139847559	rs188351382;rs200874027	27;47
cg26660137	0.538057	0.448202	0.370695	0.398067	0.129518	0.131643	0.129096	0.14924	0.179694	0.197962	0.126798	0.145619	0.17238	0.132296	0.127617	0.198465	0.2909	0.266909	8.40985	1.35e-05	0.00179153	3.70321	0.441449	0.15055	-0.2909	12	25150568	F	II	C12orf77	TSS200	opensea	TSS200-opensea		rs555462947;rs573761312;rs574183499;rs114784739	0;16;34;41
cg03049863	0.920419	0.914528	0.794869	0.767131	0.437441	0.499877	0.469342	0.508218	0.629475	0.657329	0.502385	0.612813	0.628006	0.450753	0.612958	0.591502	0.290836	0.666813	6.30652	0.000131166	0.00796747	1.37159	0.841314	0.550478	-0.290836	19	38794635	R	II	YIF1B	3'UTR	opensea	3'UTR-opensea		rs139850537;rs78421293	14;13
cg22324965	0.889435	0.899819	0.687955	0.741495	0.3886	0.430538	0.424084	0.451257	0.606738	0.579833	0.464711	0.557068	0.592094	0.435221	0.585326	0.614988	0.290785	0.61688	4.89178	0.000820951	0.0273157	-0.531876	0.791351	0.500566	-0.290785	1	40838645	F	II	SMAP2	TSS1500	shore	TSS1500-shore	chr1:40839215-40840022	rs183766518	47
cg24152283	0.525615	0.413284	0.34426	0.401929	0.119826	0.120494	0.111343	0.111489	0.173102	0.166994	0.130437	0.155827	0.11732	0.121782	0.130214	0.188078	0.290651	0.249262	7.62456	2.98e-05	0.00302662	2.8955	0.423652	0.133001	-0.290651	6	80424132	R	II		IGR	opensea	IGR-opensea		rs559368036;rs115029063	51;37
cg06196467	0.685513	0.581011	0.473327	0.433192	0.193614	0.239599	0.21642	0.23287	0.319364	0.30049	0.22952	0.264813	0.323235	0.238367	0.28962	0.304526	0.290619	0.372906	4.644	0.0011653	0.0345258	-0.895515	0.547277	0.256659	-0.290619	7	148420958	F	II	CUL1	5'UTR	opensea	5'UTR-opensea		rs189400692	0
cg08371643	0.828604	0.769079	0.597087	0.616548	0.356832	0.362064	0.31373	0.346759	0.488175	0.483966	0.349931	0.433855	0.46184	0.356151	0.446997	0.46346	0.290591	0.523115	4.47979	0.00147702	0.0404531	-1.14137	0.69747	0.406879	-0.290591	17	58231248	F	II	CA4	Body	shelf	Body-shelf	chr17:58227241-58227720
cg26491484	0.508237	0.448664	0.443346	0.462744	0.157322	0.195511	0.160619	0.163382	0.202296	0.183442	0.160597	0.173765	0.150093	0.179898	0.20348	0.165979	0.290454	0.291486	16.7231	3.67e-08	6.33e-05	9.28856	0.465759	0.175304	-0.290454	9	133885058	R	II	LAMC3	Body	shore	Body-shore	chr9:133884359-133885010	rs142398099	21
cg12092579	0.926062	0.943772	0.817864	0.808754	0.489156	0.486274	0.469782	0.518324	0.649943	0.665206	0.515493	0.626512	0.645899	0.489089	0.622599	0.630123	0.290327	0.686342	6.98859	5.95e-05	0.00474797	2.18816	0.860538	0.570211	-0.290327	1	178380975	F	II	RASAL2	Body	opensea	Body-opensea		rs566930320;rs186150883	0;9
cg02703248	0.873572	0.87322	0.784985	0.807119	0.491983	0.528991	0.512274	0.522452	0.561725	0.571041	0.516933	0.56008	0.574837	0.503727	0.580284	0.558255	0.290321	0.659021	9.8723	3.56e-06	0.00077873	5.03782	0.833214	0.542893	-0.290321	15	52526871	F	II	MYO5C	Body	opensea	Body-opensea		rs140460054;rs35800443	0;1
cg22266085	0.879492	0.823994	0.783556	0.792736	0.496095	0.515712	0.507762	0.475734	0.580903	0.585258	0.492007	0.520196	0.538229	0.494553	0.553032	0.569891	0.290255	0.648268	11.6298	8.82e-07	0.000338381	6.39893	0.822421	0.532166	-0.290255	15	43018415	F	II	CDAN1	Body	opensea	Body-opensea		rs181942118;rs530246239;rs184244219;rs560414741;rs531938639	0;1;19;30;36
cg04926767	0.797887	0.784227	0.6674	0.67915	0.357842	0.390094	0.419433	0.401505	0.483455	0.543099	0.405144	0.478694	0.454959	0.390829	0.436662	0.486544	0.290208	0.55768	6.76011	7.7e-05	0.00560667	1.92154	0.731805	0.441597	-0.290208	11	62476194	R	II	GNG3	Body	shore	Body-shore	chr11:62476770-62477481	rs571336571	11
cg10323187	0.814738	0.8201	0.687386	0.654289	0.407319	0.387055	0.378102	0.38875	0.544524	0.520326	0.391108	0.471443	0.480591	0.412722	0.501924	0.492787	0.290128	0.566742	5.76654	0.000255741	0.0124403	0.679514	0.740819	0.450691	-0.290128	7	128458958	F	II	CCDC136	3'UTR	opensea	3'UTR-opensea		rs528062029;rs546162159	1;49
cg08560578	0.904275	0.890174	0.693761	0.741837	0.394711	0.402059	0.392636	0.430197	0.613269	0.627331	0.449786	0.599943	0.585083	0.442239	0.554664	0.574494	0.290096	0.616533	4.66771	0.00112646	0.0337914	-0.860333	0.790591	0.500495	-0.290096	9	125851776	F	II	RABGAP1	Body	opensea	Body-opensea		rs552283263;rs181295782;rs532733999	5;11;51
cg05584631	0.763995	0.736505	0.668144	0.641738	0.387469	0.375347	0.372743	0.410667	0.458646	0.424964	0.421134	0.3936	0.42649	0.365054	0.485354	0.439828	0.290071	0.529097	8.15204	1.74e-05	0.00212324	3.44562	0.70314	0.413068	-0.290071	10	108259729	F	II		IGR	opensea	IGR-opensea
cg22375104	0.571527	0.526861	0.443215	0.494522	0.215295	0.22642	0.219652	0.215675	0.23578	0.22786	0.206906	0.230095	0.233036	0.20405	0.240116	0.241715	0.290006	0.337787	12.0073	6.7e-07	0.000286218	6.662	0.511791	0.221785	-0.290006	6	85291400	R	II		IGR	opensea	IGR-opensea		rs536371245;rs114577528	2;1
cg17308854	0.718566	0.61064	0.634405	0.638873	0.331801	0.351493	0.348162	0.277157	0.438315	0.410409	0.341259	0.366427	0.321595	0.370897	0.377721	0.363575	0.290004	0.477275	9.0623	7.29e-06	0.00120457	4.32408	0.651277	0.361274	-0.290004	X	118092136	F	II		IGR	opensea	IGR-opensea
cg14429427	0.890071	0.907353	0.7555	0.794046	0.436909	0.514131	0.473002	0.467203	0.613765	0.637644	0.522157	0.600385	0.580442	0.463203	0.592796	0.619076	0.289841	0.65615	6.59903	9.28e-05	0.00634226	1.72943	0.830055	0.540214	-0.289841	9	113785563	R	II	LPAR1	5'UTR	opensea	5'UTR-opensea		rs75926332;rs546902466;rs562172602	11;3;2
cg08796692	0.798707	0.677792	0.664801	0.75318	0.372203	0.41441	0.396793	0.444609	0.474971	0.497046	0.447859	0.422666	0.436782	0.430993	0.454886	0.468484	0.289778	0.550905	8.76952	9.57e-06	0.00143481	4.05082	0.724772	0.434993	-0.289778	4	7192699	R	II		IGR	shore	IGR-shore	chr4:7194537-7195467	rs560983953;rs531295569;rs145618929	37;34;2
cg00135728	0.652019	0.572639	0.476964	0.469383	0.219978	0.236685	0.211159	0.225309	0.309325	0.318653	0.229141	0.24005	0.274708	0.207248	0.249078	0.294438	0.28971	0.372594	6.05013	0.000179242	0.00980371	1.04816	0.546419	0.25671	-0.28971	9	100936478	F	II	CORO2A	TSS1500	opensea	TSS1500-opensea		rs191391187;rs577679161;rs540393667	0;33;41
cg15719654	0.539166	0.453712	0.31557	0.314	0.108843	0.0970129	0.103859	0.0957359	0.170233	0.165666	0.105442	0.147742	0.130604	0.120159	0.1468	0.158541	0.28968	0.242121	4.37152	0.00173056	0.0448462	-1.30553	0.415929	0.126249	-0.28968	7	17410064	R	II		IGR	opensea	IGR-opensea		rs144571819	2
cg10392263	0.894833	0.903633	0.76415	0.742402	0.444934	0.485711	0.420064	0.445948	0.640628	0.598884	0.465617	0.570899	0.579684	0.46499	0.591623	0.593164	0.289677	0.641623	5.77415	0.000253279	0.0123568	0.689552	0.81543	0.525752	-0.289677	5	177036887	R	II	B4GALT7	3'UTR	shore	3'UTR-shore	chr5:177035351-177035660	rs550971471;rs562539881;rs149337593	48;20;1
cg00006735	0.464546	0.469181	0.321531	0.309688	0.0788913	0.110054	0.100061	0.111157	0.118114	0.128786	0.0869825	0.117297	0.115851	0.0970852	0.133032	0.127779	0.289633	0.224595	6.64007	8.85e-05	0.00615415	1.7787	0.398374	0.108742	-0.289633	9	138306333	R	II		IGR	shore	IGR-shore	chr9:138304468-138304684	rs148811067;rs7865850;rs560426315;rs115850725;rs7864986	51;46;28;24;11
cg05652817	0.801982	0.857048	0.650665	0.651438	0.374081	0.381651	0.364275	0.390667	0.519456	0.535596	0.381235	0.460996	0.491367	0.383095	0.490413	0.498775	0.289618	0.559634	4.8461	0.000875127	0.0285149	-0.598243	0.733405	0.443787	-0.289618	17	48626506	R	II	SPATA20	Body	shore	Body-shore	chr17:48624415-48624723	rs201018841;rs140922230	28;15
cg14332552	0.807279	0.845412	0.770492	0.719412	0.42756	0.466209	0.41394	0.468084	0.529881	0.56976	0.504072	0.504391	0.540874	0.514773	0.567515	0.571491	0.28957	0.609214	7.84761	2.37e-05	0.00260109	3.13202	0.782956	0.493386	-0.28957	6	149245768	R	II	UST	Body	opensea	Body-opensea		rs77166871;rs566318558;rs139353709;rs1871918	40;34;16;9
cg19059663	0.550318	0.546006	0.547716	0.580821	0.245984	0.281067	0.227268	0.241584	0.287534	0.300756	0.316266	0.24027	0.230136	0.264252	0.316271	0.265614	0.289354	0.380976	22.6782	2.41e-09	2.07e-05	11.429	0.554588	0.265234	-0.289354	11	59544049	R	II	STX3	Body	opensea	Body-opensea		rs553271495;rs555500376	35;25
cg07570603	0.417585	0.387244	0.392055	0.394242	0.0905768	0.121416	0.118896	0.102602	0.107917	0.122093	0.100975	0.091272	0.11776	0.115842	0.102151	0.140738	0.289324	0.223352	27.6748	4.01e-10	1.68e-05	12.6236	0.396947	0.107623	-0.289324	9	130985922	R	II	DNM1	Body	opensea	Body-opensea		rs183634244	6
cg14950938	0.736678	0.651929	0.58157	0.620781	0.303209	0.32593	0.313904	0.330885	0.422667	0.418511	0.349329	0.369818	0.396715	0.334488	0.351781	0.381138	0.289314	0.475213	7.33789	4.05e-05	0.00369913	2.58284	0.648802	0.359488	-0.289314	3	32042694	F	II		IGR	opensea	IGR-opensea		rs537338876	45
cg11283152	0.609924	0.594166	0.389107	0.427338	0.197195	0.212813	0.207728	0.16801	0.274411	0.247165	0.205045	0.220972	0.27315	0.18596	0.264739	0.287956	0.28929	0.337572	4.79887	0.000935202	0.0298133	-0.667185	0.511146	0.221856	-0.28929	10	62749211	R	II	RHOBTB1	Body	opensea	Body-opensea		rs529109078	1
cg21114429	0.582164	0.55325	0.444415	0.503689	0.202102	0.208315	0.222471	0.200857	0.260015	0.279779	0.192899	0.18119	0.199062	0.202057	0.243848	0.247976	0.289245	0.349142	7.39358	3.81e-05	0.00356222	2.64436	0.522689	0.233444	-0.289245	14	50584136	F	II	C14orf138	TSS1500	shore	TSS1500-shore	chr14:50582970-50583504	rs562526420;rs140041932;rs572093651;rs561663899	0;7;11;45
cg24907034	0.589533	0.47776	0.400737	0.430005	0.175466	0.181885	0.153698	0.158828	0.246763	0.219416	0.171514	0.185259	0.214135	0.173024	0.210926	0.209656	0.289189	0.305413	6.63496	8.9e-05	0.00617551	1.77258	0.478927	0.189738	-0.289189	3	124855641	R	II	SLC12A8	Body	opensea	Body-opensea		rs568688269;rs55808542;rs543808073;rs548054032	45;37;32;2
cg08809539	0.635359	0.603659	0.513017	0.551013	0.238605	0.27594	0.267128	0.214519	0.327373	0.377464	0.274169	0.285004	0.309723	0.290006	0.304879	0.318667	0.289106	0.403968	7.29894	4.22e-05	0.00380139	2.53958	0.577431	0.288326	-0.289106	16	88120997	F	II		IGR	opensea	IGR-opensea		rs564150882;rs531602758;rs543364239;rs181597215	1;24;28;38
cg18390865	0.817194	0.804006	0.684682	0.684172	0.387742	0.412498	0.392892	0.438929	0.521846	0.543436	0.395809	0.475344	0.469597	0.392856	0.47664	0.467185	0.289085	0.574233	6.69638	8.29e-05	0.00589792	1.84595	0.747684	0.458599	-0.289085	14	38119405	F	II		IGR	opensea	IGR-opensea		rs151112559;rs189611099	0;30
cg00531949	0.844909	0.836151	0.792256	0.792525	0.513006	0.549639	0.475639	0.478224	0.563343	0.554225	0.527724	0.571616	0.52053	0.522072	0.571667	0.559532	0.289072	0.644391	13.0878	3.17e-07	0.000187572	7.36522	0.817834	0.528762	-0.289072	2	167429129	F	II		IGR	opensea	IGR-opensea		rs557767831;rs78412774;rs545804830	20;30;43
cg03589356	0.639331	0.548145	0.453156	0.441185	0.212315	0.184885	0.206996	0.20958	0.296615	0.29344	0.210115	0.252346	0.240838	0.188387	0.23456	0.255662	0.289018	0.35193	5.77404	0.000253314	0.0123578	0.689409	0.525341	0.236323	-0.289018	2	128587650	R	II		IGR	opensea	IGR-opensea
cg13729285	0.466401	0.433794	0.343968	0.391787	0.114219	0.0968027	0.109436	0.115859	0.137975	0.154789	0.126347	0.126368	0.135063	0.103983	0.106689	0.1547	0.289004	0.237091	9.71466	4.08e-06	0.000844714	4.90358	0.410493	0.121489	-0.289004	9	84764156	F	II		IGR	opensea	IGR-opensea		rs371411171;rs557397007	1;25
cg09598327	0.679473	0.671424	0.486935	0.478604	0.281698	0.278184	0.215892	0.247487	0.346166	0.356761	0.244539	0.314694	0.301457	0.207438	0.267286	0.313993	0.289002	0.409256	4.74934	0.00100299	0.0312234	-0.739831	0.582658	0.293656	-0.289002	9	88687410	R	II	GOLM1	Body	opensea	Body-opensea
cg07840077	0.639238	0.616347	0.48167	0.502004	0.230148	0.234987	0.218039	0.215245	0.383795	0.327086	0.241013	0.269166	0.295987	0.256567	0.295803	0.31053	0.288982	0.388448	5.64008	0.000300712	0.0138551	0.511367	0.561838	0.272855	-0.288982	1	41741834	F	II		IGR	opensea	IGR-opensea		rs74070761	17
cg21832978	0.540573	0.599989	0.482646	0.46882	0.220521	0.280565	0.22973	0.223882	0.248968	0.217335	0.232169	0.190102	0.207691	0.173592	0.241316	0.289842	0.288903	0.35314	8.73346	9.9e-06	0.00146584	4.01656	0.526482	0.237579	-0.288903	3	105191532	F	II	ALCAM	Body	opensea	Body-opensea		rs543634312;rs575341148	0;15
cg20731213	0.599548	0.55546	0.391906	0.415235	0.153672	0.188988	0.172891	0.20327	0.255868	0.233014	0.172306	0.228399	0.215917	0.185978	0.22792	0.223042	0.288838	0.323139	4.63679	0.00117739	0.0347621	-0.906221	0.496442	0.207604	-0.288838	2	202486584	F	II	ALS2CR4	3'UTR	shelf	3'UTR-shelf	chr2:202483584-202483957	rs533043112;rs551416888;rs74884418	1;18;45
cg13644402	0.588601	0.579259	0.40949	0.395862	0.175059	0.183829	0.162604	0.181448	0.258724	0.281784	0.16805	0.198563	0.250138	0.191386	0.246288	0.245147	0.288822	0.325615	4.92212	0.000786972	0.0265352	-0.487973	0.498908	0.210086	-0.288822	1	25524172	F	II		IGR	opensea	IGR-opensea		rs118008057;rs12067932;rs192997609;rs568920372	6;16;29;37
cg16672270	0.487769	0.559194	0.363246	0.382583	0.187676	0.167045	0.106644	0.147498	0.177632	0.197622	0.151975	0.169641	0.202635	0.140183	0.212973	0.16404	0.288763	0.280967	5.90157	0.000215635	0.0111022	0.856494	0.454225	0.165462	-0.288763	8	105549699	F	II	LRP12	Body	opensea	Body-opensea		rs188295428;rs578060555;rs180912781;rs560655881;rs185370958	0;4;15;21;42
cg15038854	0.48683	0.425121	0.296527	0.293113	0.0704258	0.0803336	0.0857474	0.0762496	0.118767	0.13222	0.0743483	0.108038	0.107412	0.0994703	0.109964	0.111617	0.288734	0.212396	4.87558	0.000839747	0.0277354	-0.555386	0.385637	0.0969027	-0.288734	9	38683624	R	II		IGR	opensea	IGR-opensea		rs75887519;rs559486497;rs570011841;rs530258224;rs548662498	41;28;19;9;2
cg25197315	0.754639	0.744417	0.590405	0.64009	0.333806	0.359649	0.314558	0.334765	0.470625	0.464231	0.352685	0.401806	0.433533	0.385796	0.419658	0.447526	0.28872	0.506952	5.67235	0.000288476	0.0134874	0.554492	0.680184	0.391464	-0.28872	20	43216547	R	II	PKIG	5'UTR	opensea	5'UTR-opensea		rs189177996;rs546759045	24;7
cg04513125	0.581657	0.587464	0.458394	0.353031	0.171451	0.203786	0.154827	0.167981	0.288377	0.26528	0.206645	0.223323	0.24485	0.165822	0.220773	0.268096	0.288635	0.327058	4.69717	0.00108012	0.0328168	-0.816738	0.500239	0.211604	-0.288635	15	57891240	R	II	GCOM1	Body	opensea	Body-opensea		rs11071336	1
cg06512164	0.568777	0.558714	0.497184	0.383253	0.224193	0.193152	0.187568	0.195236	0.230297	0.252771	0.218473	0.225059	0.222711	0.158238	0.200677	0.240363	0.28846	0.331808	6.54426	9.89e-05	0.00661493	1.66332	0.504884	0.216424	-0.28846	8	106945787	R	II	ZFPM2-AS1	Body	opensea	Body-opensea		rs6985781	5
cg18503234	0.505094	0.504034	0.300897	0.286614	0.0944412	0.108416	0.0969284	0.115976	0.159111	0.145732	0.101104	0.149785	0.154904	0.108633	0.147037	0.158388	0.288156	0.237498	4.44444	0.00155514	0.0418515	-1.19479	0.410391	0.122235	-0.288156	11	68847839	R	II	TPCN2	Body	shelf	Body-shelf	chr11:68849897-68850551	rs563820193;rs73516579;rs548921551	21;20;12
cg10261228	0.789633	0.753395	0.575605	0.610208	0.373093	0.3447	0.321654	0.327219	0.440358	0.451682	0.334767	0.391106	0.436141	0.329892	0.427544	0.405072	0.288008	0.505758	4.66702	0.00112757	0.0338055	-0.861355	0.678563	0.390555	-0.288008	X	129064413	F	II		IGR	shore	IGR-shore	chrX:129065619-129066259
cg17165818	0.495657	0.474807	0.602355	0.609809	0.252418	0.235634	0.271651	0.316412	0.218641	0.276275	0.259605	0.185888	0.17215	0.242127	0.180602	0.239089	0.288002	0.367385	6.77242	7.6e-05	0.00555883	1.93608	0.540186	0.252184	-0.288002	11	59269966	R	II	OR4D11	TSS1500	opensea	TSS1500-opensea		rs556082182	1
cg12883295	0.567805	0.515119	0.430889	0.457896	0.202399	0.202025	0.194494	0.18564	0.218258	0.227466	0.171024	0.230231	0.197451	0.217867	0.221041	0.226053	0.287975	0.322929	7.98678	2.05e-05	0.00236626	3.27668	0.495714	0.207739	-0.287975	11	70743231	F	II	SHANK2	Body	opensea	Body-opensea		rs542794310;rs139161166;rs555327728	1;10;37
cg08175655	0.895369	0.894197	0.693244	0.760077	0.476364	0.462111	0.384385	0.437318	0.587584	0.619876	0.412102	0.542774	0.555075	0.420243	0.540509	0.562062	0.287657	0.627782	5.05825	0.000652062	0.0232911	-0.292628	0.800376	0.512719	-0.287657	12	115374223	F	II		IGR	opensea	IGR-opensea		rs552025971	0
cg15987799	0.899549	0.881843	0.838467	0.853306	0.586717	0.56031	0.532333	0.499378	0.60124	0.63873	0.589596	0.620163	0.610549	0.586812	0.613591	0.637119	0.28761	0.695337	12.2593	5.6e-07	0.000258163	6.83242	0.867903	0.580293	-0.28761	9	81597218	F	II		IGR	opensea	IGR-opensea		rs539806287	12
cg06660385	0.905862	0.904623	0.798201	0.748161	0.524013	0.515274	0.453853	0.471178	0.590271	0.625425	0.467257	0.580397	0.601142	0.464393	0.585458	0.582795	0.287578	0.660103	6.62298	9.02e-05	0.006231	1.75822	0.83265	0.545072	-0.287578	3	49944155	R	II		IGR	shelf	IGR-shelf	chr3:49947621-49948430	rs545067869;rs77814574;rs193267085	47;22;2
cg17092854	0.780804	0.716331	0.698577	0.762749	0.432482	0.471942	0.409354	0.454148	0.470003	0.492445	0.460426	0.427792	0.444785	0.435132	0.458166	0.484797	0.28752	0.568932	13.3082	2.74e-07	0.00017388	7.50021	0.741444	0.453924	-0.28752	10	73841651	F	II	SPOCK2	Body	opensea	Body-opensea		rs111382016;rs537179939	23;47
cg23416197	0.460691	0.476072	0.455864	0.43593	0.133928	0.150647	0.171419	0.156227	0.198866	0.178542	0.179096	0.17101	0.181819	0.187136	0.183933	0.166743	0.287467	0.284801	14.2847	1.48e-07	0.000123201	8.06709	0.457281	0.169814	-0.287467	3	187458630	R	I	BCL6	5'UTR	shore	5'UTR-shore	chr3:187457731-187457948	rs191352962;rs539095648	19;17
cg18746686	0.890931	0.878013	0.681525	0.691545	0.391765	0.402542	0.374844	0.390363	0.59089	0.580744	0.400012	0.540052	0.527138	0.405285	0.523768	0.547338	0.287428	0.594518	4.29978	0.00192388	0.0481012	-1.4152	0.766975	0.479547	-0.287428	3	31871707	F	II	OSBPL10	ExonBnd	opensea	ExonBnd-opensea		rs201980027;rs138158251;rs143729137;rs141878033;rs114939464;rs189873813	2;3;8;14;48;51
cg01431455	0.562099	0.582941	0.39022	0.441829	0.164174	0.198018	0.18608	0.207633	0.259597	0.242275	0.169557	0.238117	0.210314	0.188839	0.222829	0.235512	0.287259	0.327159	5.68192	0.000284952	0.0133764	0.567254	0.499515	0.212256	-0.287259	14	94858182	R	II	SERPINA1	TSS1500	opensea	TSS1500-opensea		rs192844162	44
cg14252934	0.766903	0.72674	0.584715	0.600909	0.328292	0.340707	0.30449	0.349828	0.458329	0.460535	0.326192	0.393017	0.409769	0.355487	0.411007	0.442867	0.287222	0.497709	5.44941	0.000385501	0.0163561	0.253411	0.670042	0.382821	-0.287222	11	75153827	F	II	GDPD5	Body	opensea	Body-opensea		rs545474047	8
cg04889691	0.851584	0.883935	0.70282	0.688654	0.364303	0.391737	0.455319	0.461539	0.543202	0.599049	0.428067	0.551642	0.560099	0.43373	0.558726	0.535179	0.287167	0.600968	4.8599	0.000858373	0.0281362	-0.578169	0.773268	0.486101	-0.287167	14	75753249	F	II		IGR	opensea	IGR-opensea		rs115275656;rs148610647;rs142240296	0;1;40
cg02881753	0.901893	0.898312	0.678671	0.730874	0.413045	0.442397	0.38989	0.429466	0.580311	0.589936	0.441828	0.557891	0.572095	0.402858	0.567944	0.579003	0.28716	0.612448	4.46854	0.00150141	0.0408948	-1.15835	0.784744	0.497584	-0.28716	20	59839279	R	II	CDH4	Body	opensea	Body-opensea		rs567612018;rs531873584	23;1
cg22814801	0.880207	0.858407	0.721794	0.73162	0.401433	0.47726	0.415021	0.466195	0.591417	0.592991	0.445575	0.558527	0.546663	0.476382	0.580936	0.571183	0.287116	0.620664	5.7494	0.000261384	0.0126176	0.656863	0.792933	0.505817	-0.287116	10	134558243	F	II	INPP5A	Body	shelf	Body-shelf	chr10:134555113-134555338
cg14026238	0.837958	0.852952	0.708457	0.720755	0.451186	0.450047	0.426792	0.443758	0.560294	0.542825	0.421537	0.508735	0.516742	0.425145	0.501035	0.527581	0.287097	0.605751	6.7727	7.59e-05	0.00555832	1.93641	0.778009	0.490912	-0.287097	15	57616123	F	II		IGR	shelf	IGR-shelf	chr15:57618436-57618706	rs573507203;rs12101601	0;43
cg02843174	0.877684	0.881741	0.725131	0.723437	0.474801	0.449265	0.430228	0.426874	0.535114	0.586261	0.421749	0.550253	0.508405	0.469212	0.563859	0.596053	0.28707	0.618503	5.35453	0.000437046	0.0177763	0.123048	0.790745	0.503675	-0.28707	2	192483258	F	II		IGR	opensea	IGR-opensea		rs539389484;rs557717387;rs577604012;rs540242492	0;1;17;33
cg04031430	0.954808	0.95441	0.932809	0.939076	0.64206	0.645431	0.624585	0.618778	0.705307	0.684132	0.611948	0.650987	0.657127	0.624411	0.665396	0.659655	0.287047	0.772996	25.6339	8e-10	1.77e-05	12.1854	0.945225	0.658177	-0.287047	2	71673619	F	II		IGR	opensea	IGR-opensea		rs138240694;rs142265276	14;51
cg23219388	0.558963	0.524605	0.431487	0.493169	0.196854	0.230075	0.186657	0.200446	0.245154	0.232463	0.178814	0.179589	0.199009	0.189954	0.203466	0.234067	0.286996	0.331713	9.11204	6.97e-06	0.00117338	4.36968	0.50391	0.216914	-0.286996	6	168549842	R	II		IGR	opensea	IGR-opensea		rs560416531;rs78138913;rs115204496	35;29;2
cg00943909	0.406479	0.428121	0.238995	0.252244	0.0453909	0.0502807	0.0558865	0.0401724	0.0794703	0.0567118	0.0649547	0.071344	0.073914	0.0484816	0.0988898	0.061749	0.286995	0.172624	4.82199	0.000905266	0.0291586	-0.633404	0.344821	0.0578261	-0.286995	20	57427942	F	I	GNAS	TSS200	island	TSS200-island	chr20:57427691-57427995	rs537842599;rs117455294	6;9
cg24001345	0.410254	0.382158	0.369651	0.350943	0.0724059	0.0962024	0.0932322	0.0792709	0.115435	0.0969101	0.086103	0.0943156	0.0873936	0.0861796	0.0895915	0.0908159	0.286993	0.206605	19.4643	9.49e-09	3.5e-05	10.3972	0.378801	0.0918083	-0.286993	10	95372373	R	II	PDE6C	5'UTR	opensea	5'UTR-opensea		rs79102194	51
cg11242832	0.638018	0.550825	0.450619	0.485503	0.223251	0.234909	0.232307	0.162861	0.304768	0.300932	0.232906	0.233495	0.294902	0.211917	0.210559	0.299016	0.286965	0.36185	5.82195	0.000238381	0.0118801	0.752457	0.534029	0.247064	-0.286965	8	113813252	F	II	CSMD3	Body	opensea	Body-opensea		rs192278423;rs13275398;rs58296437	5;27;47
cg17366005	0.880136	0.869031	0.787823	0.772397	0.508854	0.50351	0.471162	0.51195	0.579725	0.600549	0.512792	0.563766	0.580238	0.491909	0.606725	0.569782	0.286955	0.654317	9.04752	7.39e-06	0.00121567	4.31049	0.82649	0.539536	-0.286955	5	55145717	F	II	IL31RA	TSS1500	opensea	TSS1500-opensea		rs573559913;rs543887097;rs145865915;rs577673425;rs139284253	0;1;3;25;42
cg05949640	0.823159	0.791133	0.701427	0.710641	0.376379	0.435116	0.397197	0.445134	0.557191	0.545354	0.441179	0.493855	0.485655	0.455523	0.510066	0.530558	0.286922	0.584311	7.03006	5.68e-05	0.00461197	2.23582	0.756464	0.469542	-0.286922	4	2627057	R	II	FAM193A	TSS200	opensea	TSS200-opensea
cg17931655	0.732981	0.731684	0.588194	0.645127	0.357886	0.375152	0.364317	0.365103	0.436452	0.414923	0.358527	0.416762	0.434021	0.361948	0.417445	0.423112	0.28692	0.504744	7.91041	2.22e-05	0.00249021	3.19757	0.676896	0.389976	-0.28692	4	84519302	R	II	AGPAT9	Body	opensea	Body-opensea		rs143173203	34
cg17415414	0.800312	0.739377	0.555365	0.567049	0.323564	0.417112	0.325243	0.312109	0.397006	0.433499	0.304214	0.420697	0.401514	0.299684	0.399193	0.406725	0.286809	0.493628	4.27235	0.00200375	0.0494031	-1.4573	0.665713	0.378905	-0.286809	2	56119580	R	II	EFEMP1	Body	opensea	Body-opensea
cg27272447	0.671053	0.67021	0.546996	0.556272	0.259954	0.311882	0.284702	0.303608	0.388286	0.370074	0.311084	0.362311	0.365064	0.314791	0.342776	0.360573	0.286724	0.441113	6.58773	9.4e-05	0.00639529	1.71583	0.613147	0.326423	-0.286724	12	27770035	F	II	PPFIBP1	5'UTR	opensea	5'UTR-opensea		rs541861790;rs559070940;rs574859953	26;31;32
cg21133273	0.545439	0.513143	0.413973	0.450097	0.163931	0.164137	0.191593	0.196482	0.24901	0.222582	0.154649	0.222618	0.170035	0.182111	0.204767	0.203323	0.286684	0.310979	9.36042	5.57e-06	0.00102062	4.5938	0.482989	0.196305	-0.286684	5	72526964	F	II		IGR	shore	IGR-shore	chr5:72526203-72526497	rs115975415;rs73764226;rs370009630	3;12;33
cg04329433	0.764992	0.75619	0.594933	0.620366	0.367221	0.36901	0.40712	0.335906	0.393717	0.478846	0.328743	0.414341	0.407024	0.361703	0.443884	0.447761	0.286667	0.513807	5.82566	0.000237266	0.0118426	0.757323	0.685807	0.39914	-0.286667	8	55365596	F	II		IGR	shore	IGR-shore	chr8:55366180-55367628	rs372733778	26
cg16218494	0.489848	0.388805	0.418075	0.405854	0.124991	0.144182	0.120934	0.117056	0.169908	0.166216	0.16682	0.126077	0.136696	0.0999423	0.114465	0.145432	0.286615	0.253464	12.3916	5.1e-07	0.000245867	6.92025	0.425432	0.138818	-0.286615	11	34426751	F	II		IGR	opensea	IGR-opensea		rs148436829;rs571055852;rs540080511;rs546992207;rs142551022;rs11032656;rs555879565	1;12;26;28;35;46;51
cg17061340	0.89632	0.865124	0.722708	0.73719	0.402349	0.461157	0.421671	0.453888	0.626702	0.592957	0.436676	0.538386	0.552877	0.438042	0.563755	0.546013	0.286595	0.625361	5.46644	0.000376968	0.0161063	0.276662	0.797318	0.510723	-0.286595	18	74692145	F	II	MBP	3'UTR	shore	3'UTR-shore	chr18:74691262-74691466
cg15004023	0.740576	0.642406	0.613372	0.611767	0.356899	0.352618	0.317437	0.331171	0.384343	0.445845	0.353474	0.350463	0.377034	0.343717	0.399777	0.405389	0.28655	0.482541	8.47053	1.27e-05	0.00172373	3.7628	0.654471	0.367922	-0.28655	4	122659108	R	II		IGR	opensea	IGR-opensea		rs376678610;rs117678638	34;2
cg16967668	0.556877	0.488429	0.324884	0.341287	0.133905	0.126551	0.138985	0.140706	0.167567	0.176068	0.109182	0.176964	0.1706	0.16538	0.189829	0.193071	0.286527	0.264787	4.66355	0.00113317	0.0339148	-0.866503	0.436703	0.150177	-0.286527	X	118824969	F	II	2017-09-06	Body	shore	Body-shore	chrX:118826452-118827731
cg17406597	0.639666	0.586113	0.534985	0.557849	0.26873	0.252065	0.260931	0.293072	0.307357	0.354344	0.290729	0.283701	0.291263	0.273187	0.309705	0.299249	0.28648	0.408884	8.96438	7.98e-06	0.00127919	4.23363	0.580771	0.294292	-0.28648	5	37086927	F	II		IGR	opensea	IGR-opensea		rs562432040;rs185091498	1;42
cg25044288	0.90851	0.929972	0.767629	0.789051	0.464895	0.455522	0.464288	0.459508	0.657495	0.649288	0.467113	0.591891	0.585496	0.465004	0.617727	0.586857	0.286461	0.663013	5.97059	0.000197817	0.0104726	0.945933	0.83489	0.548429	-0.286461	3	159524296	F	II	IQCJ-SCHIP1	Body	opensea	Body-opensea		rs188979799;rs548437553;rs570021274	3;27;45
cg06451313	0.670547	0.55314	0.479369	0.511603	0.237642	0.238995	0.259523	0.253252	0.303856	0.323442	0.254694	0.246858	0.285843	0.221855	0.314437	0.277793	0.286422	0.385673	6.87768	6.74e-05	0.00514296	2.05958	0.557527	0.271105	-0.286422	12	132218812	R	II	SFSWAP	Body	shore	Body-shore	chr12:132219327-132219539	rs539484959;rs182484027	34;1
cg14960300	0.611757	0.581038	0.464002	0.505967	0.238	0.260632	0.226046	0.218816	0.29341	0.289459	0.281462	0.280512	0.308413	0.239367	0.311006	0.298827	0.286351	0.371896	7.45001	3.59e-05	0.00342435	2.7063	0.543707	0.257356	-0.286351	12	6859640	F	II	MLF2	Body	shore	Body-shore	chr12:6857973-6858257	rs146267339;rs546371413	10;45
cg02070906	0.507813	0.480833	0.423391	0.374357	0.143345	0.140699	0.125556	0.158952	0.198841	0.216273	0.143143	0.172327	0.171036	0.153117	0.174382	0.159775	0.286203	0.278241	8.11388	1.81e-05	0.00217529	3.40689	0.449963	0.16376	-0.286203	5	158869634	R	II		IGR	opensea	IGR-opensea		rs138977492	3
cg24437655	0.450944	0.383924	0.372738	0.397087	0.1143	0.117971	0.0956854	0.0973063	0.140669	0.122629	0.109349	0.111207	0.128109	0.12807	0.108452	0.13156	0.286184	0.229237	13.7344	2.08e-07	0.00014823	7.75377	0.400947	0.114763	-0.286184	19	51893804	R	II	C19orf84	Body	shelf	Body-shelf	chr19:51897623-51897878	rs574892599	17
cg00735595	0.495782	0.417395	0.497608	0.509927	0.206981	0.161536	0.216048	0.191041	0.216976	0.180126	0.211661	0.20987	0.191785	0.225388	0.183072	0.196946	0.286085	0.30472	11.7867	7.86e-07	0.000315794	6.50941	0.476371	0.190286	-0.286085	8	101476603	R	II		IGR	opensea	IGR-opensea		rs572663473	27
cg09946992	0.759653	0.71231	0.622631	0.593796	0.328888	0.335209	0.348086	0.355364	0.460092	0.442139	0.357226	0.415824	0.402942	0.362041	0.40986	0.448975	0.286028	0.501004	6.35845	0.000123253	0.00764879	1.43598	0.672621	0.386593	-0.286028	17	2317146	F	II	LOC284009	Body	opensea	Body-opensea		rs187850230;rs543310236;rs560123785	19;28;32
cg16008993	0.9115	0.895425	0.718174	0.767251	0.439272	0.466094	0.407282	0.44231	0.614103	0.620991	0.473317	0.570261	0.603864	0.481193	0.606434	0.628456	0.285995	0.636081	5.15446	0.000571832	0.021339	-0.156223	0.807678	0.521683	-0.285995	19	39325721	R	II		IGR	shelf	IGR-shelf	chr19:39322264-39322574	rs148364535;rs141426350	16;15
cg27570256	0.868436	0.883715	0.76337	0.741851	0.598381	0.412356	0.429149	0.384144	0.607601	0.595106	0.42396	0.559998	0.548154	0.524361	0.565014	0.544305	0.285895	0.635987	4.90143	0.000809982	0.0270636	-0.517906	0.807524	0.52163	-0.285895	10	99477984	R	II	LOC100270710	TSS200	shelf	TSS200-shelf	chr10:99473520-99474664
cg09281528	0.429027	0.369841	0.405161	0.428747	0.111897	0.118295	0.117458	0.121883	0.138875	0.129537	0.140195	0.105165	0.119945	0.11041	0.105733	0.136796	0.285858	0.234656	20.6913	5.49e-09	2.86e-05	10.821	0.406171	0.120313	-0.285858	3	150421067	R	II	ERICH6-AS1	TSS1500	shore	TSS1500-shore	chr3:150421183-150421879
cg03211244	0.498866	0.404975	0.326144	0.30914	0.11655	0.0869587	0.0760201	0.0979796	0.118944	0.128943	0.0977146	0.1118	0.146625	0.0988197	0.107856	0.136475	0.285806	0.219387	6.45533	0.000109843	0.00706487	1.5551	0.39087	0.105065	-0.285806	X	8225236	F	II		IGR	opensea	IGR-opensea
cg20689681	0.61024	0.541975	0.501237	0.521148	0.229288	0.265419	0.221963	0.235141	0.332919	0.256428	0.277795	0.294144	0.261132	0.251668	0.294488	0.273322	0.285784	0.373255	9.18217	6.54e-06	0.00112795	4.43355	0.544725	0.258941	-0.285784	5	35159949	R	II	PRLR	5'UTR	opensea	5'UTR-opensea		rs186476654;rs116785100	42;32
cg17676693	0.534407	0.484042	0.32478	0.287917	0.0996152	0.126218	0.105077	0.0972475	0.183139	0.176491	0.108029	0.153508	0.135803	0.104783	0.1464	0.162201	0.285775	0.24702	4.32481	0.00185393	0.0469769	-1.37685	0.418485	0.13271	-0.285775	1	4336190	F	II		IGR	opensea	IGR-opensea		rs76253633;rs531654362	33;41
cg20711926	0.56152	0.552475	0.463426	0.497765	0.21102	0.22876	0.214184	0.199729	0.286459	0.25714	0.227564	0.254977	0.245216	0.24698	0.256069	0.27942	0.285744	0.348992	9.62066	4.43e-06	0.00088711	4.82248	0.520439	0.234695	-0.285744	2	38338140	R	II		IGR	opensea	IGR-opensea		rs531361790;rs542980738;rs150348759;rs538477346	39;33;21;1
cg24052470	0.804955	0.794044	0.680918	0.710644	0.416403	0.451656	0.440051	0.425531	0.455983	0.517032	0.444633	0.494325	0.502599	0.422515	0.483214	0.485158	0.285706	0.575551	7.4531	3.58e-05	0.00341846	2.70968	0.746975	0.461269	-0.285706	2	60611170	F	II		IGR	opensea	IGR-opensea		rs573205304;rs189148317	18;26
cg05922058	0.449537	0.392751	0.377088	0.36484	0.0831072	0.113455	0.102866	0.0954625	0.139464	0.143389	0.0988724	0.101954	0.102515	0.101028	0.103247	0.122436	0.285695	0.226292	13.2609	2.83e-07	0.000177112	7.47145	0.397709	0.112014	-0.285695	19	14183323	R	II	LOC113230	TSS1500	island	TSS1500-island	chr19:14182735-14184744
cg22120036	0.724045	0.657545	0.659887	0.702765	0.37416	0.398202	0.37821	0.401564	0.406819	0.457113	0.382839	0.361477	0.391746	0.398628	0.405165	0.402844	0.285694	0.515641	14.5934	1.22e-07	0.000111572	8.23631	0.687057	0.401363	-0.285694	1	43743530	R	II		IGR	opensea	IGR-opensea		rs148516020;rs548472051;rs16830664	36;32;2
cg03049340	0.893282	0.786208	0.776329	0.766297	0.476824	0.506353	0.466784	0.482182	0.555995	0.588265	0.490647	0.531381	0.558673	0.49551	0.526859	0.549423	0.285674	0.634848	9.38021	5.47e-06	0.00101151	4.61141	0.806252	0.520578	-0.285674	13	114085732	F	II	ADPRHL1	Body	shore	Body-shore	chr13:114085423-114085682	rs147821431;rs558296095	1;17
cg10989871	0.480908	0.485088	0.384512	0.420763	0.13633	0.158962	0.142294	0.15695	0.167729	0.174732	0.185486	0.177414	0.196703	0.160746	0.198078	0.191555	0.285661	0.274616	9.51165	4.87e-06	0.000944584	4.72744	0.446013	0.160351	-0.285661	10	43186900	F	I		IGR	opensea	IGR-opensea		rs574703675	46
cg07109002	0.562015	0.501068	0.454407	0.488718	0.204863	0.21902	0.17679	0.239705	0.228819	0.245915	0.20124	0.207502	0.265195	0.194716	0.187408	0.20519	0.285637	0.332263	11.4398	1.02e-06	0.000368313	6.26284	0.503645	0.218009	-0.285637	7	55954655	F	II	ZNF713	TSS1500	shore	TSS1500-shore	chr7:55954935-55955387	rs537982053;rs139599914	24;37
cg18085636	0.645631	0.641896	0.511334	0.52075	0.265428	0.266502	0.243633	0.282458	0.34647	0.362095	0.283883	0.305298	0.316591	0.263049	0.354456	0.323694	0.285481	0.412008	6.77732	7.55e-05	0.00553779	1.94186	0.583296	0.297816	-0.285481	10	89993734	F	II		IGR	opensea	IGR-opensea
cg26440467	0.435472	0.438093	0.281661	0.266197	0.0981607	0.0722623	0.0689842	0.0484205	0.081161	0.0946399	0.0702253	0.0868069	0.0757016	0.0818963	0.119591	0.108641	0.285419	0.197471	4.71717	0.00104982	0.0322019	-0.787206	0.368723	0.0833039	-0.285419	8	145654605	F	I	VPS28	TSS1500	island	TSS1500-island	chr8:145654517-145654810	rs561356988	11
cg25518302	0.876214	0.854321	0.692357	0.709584	0.428909	0.436887	0.400352	0.41069	0.54768	0.580716	0.423181	0.507434	0.533838	0.417987	0.527449	0.540335	0.28537	0.601357	5.07733	0.00063524	0.0228982	-0.265475	0.772579	0.487209	-0.28537	16	30483961	R	II	ITGAL	TSS200	shore	TSS200-shore	chr16:30485382-30485721	rs540588332;rs543472247	42;2
cg09400721	0.858667	0.803673	0.872084	0.88823	0.566945	0.584797	0.580868	0.568604	0.570201	0.589793	0.581131	0.504323	0.556365	0.581053	0.507608	0.504268	0.28534	0.681614	11.8408	7.56e-07	0.000307374	6.54711	0.852818	0.567478	-0.28534	20	61394197	F	II		IGR	opensea	IGR-opensea		rs569266173	51
cg12607120	0.659444	0.608071	0.560864	0.55626	0.299203	0.303634	0.269828	0.288635	0.344841	0.354506	0.304177	0.296703	0.341611	0.283008	0.336456	0.308359	0.285236	0.426923	9.94939	3.34e-06	0.000748468	5.10268	0.598064	0.312829	-0.285236	2	122515888	F	II	TSN	Body	shelf	Body-shelf	chr2:122512987-122513526	rs535415127	2
cg15268954	0.680257	0.656817	0.507449	0.51364	0.279847	0.29347	0.279301	0.289474	0.335532	0.348623	0.239621	0.326853	0.307882	0.271212	0.301499	0.360187	0.285166	0.422237	6.13641	0.000161209	0.00912047	1.15803	0.593336	0.30817	-0.285166	2	189343637	F	II	GULP1	Body	opensea	Body-opensea		rs575553878	26
cg18102767	0.745422	0.656525	0.5634	0.602736	0.34319	0.330745	0.311202	0.323416	0.377209	0.432292	0.321567	0.3187	0.376496	0.310588	0.369302	0.407137	0.285112	0.472712	6.679	8.46e-05	0.00597927	1.82524	0.643779	0.358668	-0.285112	12	52695417	F	II	KRT86	TSS1500	shore	TSS1500-shore	chr12:52695727-52696004	rs371814441;rs189312853;rs550872600	0;1;21
cg10035872	0.464657	0.486062	0.278503	0.311625	0.0970271	0.103316	0.0927252	0.101338	0.106879	0.13621	0.080291	0.118683	0.124395	0.0954086	0.11882	0.128373	0.285087	0.222968	5.13831	0.000584523	0.0216672	-0.179029	0.394021	0.108934	-0.285087	1	222721698	F	II	HHIPL2	TSS1500	opensea	TSS1500-opensea
cg13085636	0.801021	0.775608	0.666762	0.651347	0.434706	0.356961	0.395728	0.369327	0.487348	0.504232	0.371623	0.46083	0.467359	0.424825	0.46799	0.452691	0.285032	0.55105	5.95704	0.000201185	0.0105915	0.92843	0.72207	0.437038	-0.285032	3	55329586	R	II		IGR	opensea	IGR-opensea		rs557853772;rs577671606;rs187707802;rs553741063;rs573139933	38;31;4;2;1
cg14997451	0.557824	0.507911	0.363214	0.369749	0.147814	0.16043	0.131987	0.134719	0.213516	0.229601	0.150138	0.176176	0.192827	0.135061	0.180874	0.180674	0.284882	0.285531	5.05153	0.000658104	0.0234406	-0.302209	0.45646	0.171578	-0.284882	2	69943748	R	II		IGR	opensea	IGR-opensea		rs537758072;rs557408829;rs540503889;rs187080530	26;19;8;4
cg23432370	0.561338	0.409683	0.349344	0.36839	0.113503	0.125729	0.11679	0.164617	0.202931	0.129193	0.0985276	0.140431	0.118933	0.121335	0.139659	0.139375	0.28483	0.256278	5.8426	0.000232243	0.0116662	0.779524	0.427176	0.142346	-0.28483	2	121979005	F	II	TFCP2L1	3'UTR	opensea	3'UTR-opensea
cg05985881	0.861648	0.861655	0.857183	0.891061	0.544175	0.601328	0.559918	0.593103	0.615399	0.624778	0.560416	0.557434	0.543002	0.586757	0.537425	0.57799	0.284795	0.698676	13.1958	2.95e-07	0.00018034	7.43169	0.869553	0.584758	-0.284795	12	123472844	F	II	PITPNM2	Body	shore	Body-shore	chr12:123470553-123471102	rs144645393;rs139418911	0;39
cg03693925	0.860774	0.878368	0.706756	0.68161	0.427226	0.441282	0.423544	0.419297	0.570326	0.570483	0.417734	0.534233	0.548967	0.441979	0.592136	0.557204	0.284778	0.604399	5.22933	0.000516767	0.0199421	-0.0510258	0.775266	0.490488	-0.284778	6	31475055	F	II	MICB	Body	opensea	Body-opensea		rs45519735;rs41273040;rs138314754;rs528089914	0;1;30;32
cg14510784	0.909717	0.873547	0.769433	0.78864	0.469032	0.496585	0.46484	0.491701	0.609585	0.644265	0.521802	0.583651	0.611866	0.493537	0.608274	0.599258	0.284696	0.659184	7.14303	5.01e-05	0.00425042	2.36456	0.830002	0.545306	-0.284696	1	27177449	R	II	ZDHHC18	Body	opensea	Body-opensea		rs558282756;rs578165733;rs539628126	51;40;13
cg15737490	0.603687	0.615036	0.442318	0.477685	0.225907	0.221285	0.223055	0.205921	0.302754	0.314605	0.219131	0.267434	0.287646	0.236656	0.278098	0.273492	0.284633	0.367524	5.56834	0.000329979	0.0147497	0.414929	0.538304	0.253671	-0.284633	X	70390672	F	II	NLGN3	3'UTR	shore	3'UTR-shore	chrX:70389535-70389800
cg23799900	0.491958	0.441028	0.318987	0.336735	0.103759	0.129295	0.0788579	0.0984555	0.160807	0.140317	0.106378	0.119344	0.119333	0.0960221	0.121853	0.149976	0.284607	0.232925	6.10455	0.000167626	0.00936329	1.11759	0.403689	0.119082	-0.284607	6	138872108	R	II	NHSL1	Body	opensea	Body-opensea		rs4131177;rs73774831	36;35
cg03385006	0.657351	0.589709	0.523627	0.477689	0.232744	0.246868	0.284671	0.31822	0.261179	0.320515	0.229936	0.279817	0.303094	0.264144	0.292062	0.297828	0.284576	0.394631	6.44581	0.000111088	0.00711571	1.54345	0.565377	0.280801	-0.284576	7	93681890	R	II		IGR	opensea	IGR-opensea		rs114199413;rs10279629	31;16
cg23923117	0.68923	0.654036	0.454764	0.487966	0.234892	0.247226	0.244339	0.303114	0.351923	0.318184	0.224712	0.311548	0.31166	0.234609	0.288647	0.307428	0.284561	0.404598	4.4042	0.00164945	0.0434326	-1.2558	0.575334	0.290773	-0.284561	2	237667305	R	II		IGR	opensea	IGR-opensea		rs563517218;rs115664288;rs186350538;rs147432038	37;27;2;1
cg18825671	0.897957	0.902547	0.923662	0.917411	0.626724	0.638696	0.618636	0.624148	0.646186	0.631623	0.633932	0.575909	0.565389	0.612267	0.579899	0.6043	0.284406	0.739961	25.259	9.14e-10	1.77e-05	12.098	0.910605	0.626199	-0.284406	8	130741251	F	II		IGR	opensea	IGR-opensea		rs182734352;rs7829345	4;46
cg08610563	0.920689	0.915408	0.770405	0.78307	0.472808	0.47103	0.429624	0.466327	0.63698	0.658049	0.498045	0.616438	0.620966	0.490135	0.622983	0.606014	0.284401	0.661079	5.76669	0.000255693	0.0124403	0.67971	0.83172	0.547318	-0.284401	5	1476608	R	II	LPCAT1	Body	opensea	Body-opensea		rs189958875	35
cg05199904	0.769867	0.762479	0.760171	0.728312	0.437326	0.462746	0.468308	0.440399	0.507227	0.506808	0.468233	0.42726	0.470843	0.426618	0.467709	0.449281	0.284214	0.58628	19.5289	9.22e-09	3.44e-05	10.4205	0.756809	0.472595	-0.284214	5	71251691	R	II		IGR	opensea	IGR-opensea		rs112207812	36
cg14520939	0.917056	0.920683	0.80268	0.812073	0.490811	0.513914	0.478373	0.51066	0.660389	0.660322	0.531919	0.614328	0.634341	0.50571	0.631087	0.632703	0.284157	0.684602	7.3678	3.92e-05	0.00362476	2.61592	0.855096	0.570939	-0.284157	20	31444783	F	II		IGR	opensea	IGR-opensea		rs556848203	7
cg19402728	0.733144	0.642479	0.679662	0.711877	0.416394	0.439083	0.379066	0.405182	0.379022	0.447329	0.436801	0.385539	0.419252	0.419062	0.419038	0.443852	0.284148	0.521304	12.5987	4.42e-07	0.000225911	7.05565	0.691792	0.407644	-0.284148	5	95918179	F	II	LOC101929710	Body	opensea	Body-opensea		rs570582784;rs141053098	24;45
cg14953826	0.674814	0.599215	0.588587	0.577865	0.31342	0.309173	0.303425	0.325112	0.375596	0.349353	0.312271	0.325844	0.330247	0.300163	0.318615	0.34521	0.284124	0.442449	12.3392	5.29e-07	0.00025065	6.88559	0.612923	0.328799	-0.284124	2	38366802	R	II	CYP1B1-AS1	Body	opensea	Body-opensea		rs10171697;rs543479527;rs140557338;rs528842771;rs376555817	38;32;28;15;2
cg07609780	0.857287	0.829279	0.794755	0.802916	0.505145	0.521637	0.503971	0.506543	0.583412	0.591218	0.504688	0.520168	0.542252	0.519465	0.56794	0.554122	0.284026	0.653142	14.7467	1.12e-07	0.000106943	8.31865	0.823557	0.539531	-0.284026	16	85343650	F	II		IGR	opensea	IGR-opensea		rs532357557;rs570202439;rs539551977	1;28;29
cg09865786	0.565034	0.530622	0.443939	0.445293	0.190736	0.199371	0.171534	0.219347	0.261871	0.259377	0.205652	0.227115	0.231527	0.200459	0.250995	0.243664	0.283881	0.330235	8.43806	1.31e-05	0.0017591	3.73097	0.500563	0.216682	-0.283881	12	105601850	R	II	APPL2	Body	opensea	Body-opensea		rs199849659;rs201182037	47;34
cg03330762	0.808653	0.800254	0.573476	0.622229	0.354465	0.359604	0.350949	0.364887	0.472728	0.496245	0.370896	0.469396	0.452563	0.355884	0.510132	0.481335	0.283881	0.526852	4.35481	0.00177366	0.0456202	-1.33102	0.697181	0.413299	-0.283881	19	49686116	R	II	TRPM4	Body	island	Body-island	chr19:49685863-49686233	rs577719057;rs200508171	40;15
cg01050235	0.665969	0.591873	0.479162	0.477348	0.255771	0.254675	0.22591	0.21647	0.337724	0.307633	0.263051	0.297716	0.317337	0.266621	0.319292	0.333338	0.28385	0.386345	5.25495	0.000499256	0.0194778	-0.01521	0.556655	0.272805	-0.28385	17	80217438	R	II	CSNK1D	Body	opensea	Body-opensea		rs570778942;rs538163556;rs549324699;rs113412538;rs115311716	51;36;35;30;29
cg17951817	0.914563	0.923367	0.804556	0.81992	0.536295	0.498507	0.47377	0.497488	0.634013	0.666777	0.521629	0.607538	0.634711	0.524055	0.622357	0.623311	0.283832	0.685428	7.36556	3.93e-05	0.00362834	2.61346	0.855727	0.571895	-0.283832	4	26291227	F	II		IGR	opensea	IGR-opensea		rs559752980;rs527506097;rs188150896	0;40;46
cg21749562	0.885691	0.773025	0.817227	0.814607	0.591757	0.482819	0.50123	0.460698	0.576292	0.586056	0.522422	0.551505	0.546976	0.592411	0.561051	0.54517	0.28382	0.651844	8.63745	1.08e-05	0.00155252	3.92473	0.822136	0.538316	-0.28382	6	42268590	R	II	TRERF1	5'UTR	opensea	5'UTR-opensea		rs547564482;rs201348168;rs184360014;rs529895357	36;31;2;1
cg00446115	0.386898	0.326469	0.365119	0.383485	0.0684301	0.0873616	0.082533	0.0861915	0.0761095	0.0829148	0.0834471	0.0731489	0.0859011	0.0817341	0.0814438	0.0736236	0.283803	0.192592	19.161	1.09e-08	3.68e-05	10.2861	0.362874	0.0790703	-0.283803	10	98062704	F	II	DNTT	TSS1500	opensea	TSS1500-opensea		rs567734958;rs563991866;rs144646268	42;43;49
cg19614811	0.425658	0.468835	0.407538	0.397236	0.169128	0.137945	0.141456	0.118579	0.14289	0.168755	0.145605	0.154542	0.136177	0.130875	0.160203	0.158995	0.283783	0.256079	19.136	1.11e-08	3.7e-05	10.2768	0.426349	0.142566	-0.283783	3	98250723	F	II	GPR15	TSS200	opensea	TSS200-opensea		rs563089947	15
cg13347284	0.665981	0.58248	0.488493	0.47088	0.23277	0.255512	0.222951	0.253909	0.323237	0.329896	0.245756	0.256257	0.292883	0.245881	0.324107	0.334542	0.283764	0.386158	5.93148	0.000207709	0.0108246	0.895333	0.556416	0.272652	-0.283764	6	12585393	F	II		IGR	opensea	IGR-opensea		rs528028553;rs548102743	0;29
cg27361227	0.683782	0.586015	0.507988	0.481264	0.269627	0.2914	0.222588	0.237652	0.343482	0.332297	0.257716	0.293041	0.319643	0.283578	0.340572	0.36495	0.283762	0.398924	5.95194	0.00020247	0.0106435	0.921825	0.569181	0.285419	-0.283762	5	78126647	F	II	ARSB	Body	opensea	Body-opensea		rs538629086;rs142808277	1;34
cg14264937	0.804377	0.80819	0.756951	0.743541	0.475736	0.487274	0.4619	0.496071	0.535608	0.514454	0.472316	0.505697	0.504925	0.472294	0.513436	0.529985	0.283722	0.610954	14.9252	1e-07	0.000101878	8.41311	0.781187	0.497465	-0.283722	11	129035377	R	II	ARHGAP32	Body	opensea	Body-opensea		rs551773677	35
cg12526849	0.571339	0.577268	0.460912	0.443631	0.192534	0.18948	0.177038	0.161856	0.319271	0.305175	0.217318	0.230724	0.292492	0.265923	0.238345	0.28577	0.283706	0.344282	5.09216	0.000622478	0.0226008	-0.24439	0.514506	0.2308	-0.283706	1	51888775	F	II	EPS15	TSS1500	opensea	TSS1500-opensea		rs556420695;rs143027933;rs115653977;rs184061946;rs148264475	1;2;11;20;47
cg07229538	0.780855	0.705923	0.816176	0.824634	0.518178	0.524092	0.508614	0.534484	0.467581	0.485289	0.461846	0.404566	0.428532	0.480692	0.411241	0.404974	0.283522	0.604152	8.01307	2e-05	0.0023269	3.30376	0.774266	0.490743	-0.283522	3	128790276	F	II		IGR	opensea	IGR-opensea		rs76145646	12
cg20716940	0.444894	0.410314	0.297984	0.268837	0.0518828	0.0741568	0.0618034	0.0718451	0.103748	0.109255	0.078845	0.0892397	0.0902842	0.0702392	0.0772223	0.117397	0.28348	0.194221	5.37769	0.000423813	0.0174083	0.154988	0.364308	0.0808289	-0.28348	8	115796261	R	II		IGR	opensea	IGR-opensea		rs142154370;rs548662730;rs185115256	22;14;6
cg04044889	0.524638	0.399076	0.36497	0.357281	0.124107	0.126728	0.110655	0.105137	0.1569	0.170353	0.145562	0.142438	0.167827	0.12186	0.149319	0.152315	0.283416	0.24592	6.79735	7.38e-05	0.00545565	1.96546	0.41597	0.132554	-0.283416	20	10350821	F	II		IGR	opensea	IGR-opensea		rs572173919;rs189215322	0;1
cg05660884	0.569613	0.505234	0.520957	0.500172	0.224815	0.234312	0.228577	0.223608	0.251735	0.278898	0.246558	0.252884	0.229131	0.236472	0.241892	0.245456	0.283317	0.354266	14.942	9.93e-08	0.000101606	8.42192	0.524256	0.240939	-0.283317	7	138817676	R	II	TTC26	TSS1500	shore	TSS1500-shore	chr7:138818387-138818598	rs542582282	40
cg07642801	0.63385	0.601886	0.436758	0.455305	0.184363	0.204304	0.198958	0.230443	0.339123	0.325609	0.259359	0.307587	0.299421	0.240469	0.290494	0.328289	0.283125	0.365929	4.59261	0.0012545	0.0362641	-0.972034	0.535804	0.252679	-0.283125	5	140782277	F	II	PCDHGA9	TSS1500	shelf	TSS1500-shelf	chr5:140779013-140779659	rs558797465	14
cg11622982	0.921025	0.951551	0.789131	0.787753	0.495041	0.464175	0.439354	0.451345	0.638356	0.688521	0.487501	0.64346	0.626121	0.49842	0.649242	0.641117	0.283124	0.671885	5.48854	0.000366196	0.0158105	0.306775	0.84176	0.558635	-0.283124	1	78403766	F	II	NEXN	Body	opensea	Body-opensea		rs111323872;rs139591639;rs149323447	0;20;50
cg23214949	0.627033	0.607595	0.519849	0.500641	0.258243	0.221207	0.237803	0.255538	0.340761	0.362141	0.235604	0.270273	0.261229	0.258237	0.292349	0.295665	0.283013	0.396552	6.83805	7.05e-05	0.00528968	2.01326	0.56636	0.283347	-0.283013	6	111493385	F	II	SLC16A10	Body	opensea	Body-opensea
cg06895752	0.46489	0.403438	0.241388	0.245922	0.0620774	0.0684894	0.0529005	0.0610732	0.0800012	0.0672327	0.0641167	0.0852031	0.101746	0.0667257	0.101298	0.087111	0.282987	0.18218	4.49114	0.00145282	0.0400116	-1.12424	0.351972	0.0689849	-0.282987	14	94890401	R	II		IGR	opensea	IGR-opensea		rs17825092;rs74074741;rs17090818	45;37;9
cg00582398	0.671343	0.661845	0.486772	0.537741	0.280833	0.271289	0.253217	0.311558	0.346856	0.365933	0.274413	0.323032	0.345729	0.274669	0.312026	0.379663	0.282968	0.422895	5.70615	0.000276235	0.013102	0.599506	0.592676	0.309708	-0.282968	12	31986250	F	II		IGR	opensea	IGR-opensea		rs529160420	42
cg08063911	0.884699	0.856093	0.661409	0.673975	0.392183	0.408149	0.368733	0.400643	0.568843	0.575834	0.421486	0.537591	0.524148	0.393688	0.555079	0.549195	0.282948	0.586091	4.26316	0.0020313	0.0498596	-1.47143	0.75586	0.472912	-0.282948	5	133451474	F	II	TCF7	5'UTR	shore	5'UTR-shore	chr5:133449320-133451260	rs552612435;rs574311724;rs737114;rs145296338	1;15;40;45
cg06036236	0.862706	0.875912	0.751916	0.746287	0.458726	0.483948	0.44987	0.478133	0.585251	0.605514	0.486018	0.577023	0.528479	0.444485	0.546234	0.576178	0.282898	0.636297	7.02766	5.69e-05	0.00461936	2.23307	0.806036	0.523138	-0.282898	1	872737	R	II	SAMD11	Body	shore	Body-shore	chr1:869332-871872
cg22442853	0.927686	0.881596	0.830637	0.881569	0.606287	0.579782	0.541608	0.541376	0.612315	0.651843	0.537173	0.60777	0.59394	0.585745	0.615348	0.61373	0.282846	0.710786	11.937	7.05e-07	0.000294437	6.61373	0.880494	0.597648	-0.282846	14	24892340	F	II		IGR	opensea	IGR-opensea		rs561781074;rs111466552;rs547297184	0;19;47
cg17639959	0.785796	0.778314	0.674314	0.65514	0.381183	0.417318	0.42741	0.401343	0.498567	0.472398	0.427724	0.462215	0.479033	0.390147	0.47749	0.481809	0.282829	0.554466	7.2219	4.59e-05	0.00401938	2.45348	0.724164	0.441335	-0.282829	2	73297338	R	II	SFXN5	Body	shore	Body-shore	chr2:73297630-73299155	rs563336923;rs531807728	30;5
cg09854449	0.82749	0.835693	0.756641	0.739566	0.414928	0.458001	0.463266	0.492798	0.583202	0.592945	0.47855	0.526451	0.540397	0.500037	0.549549	0.572174	0.282753	0.621486	8.01002	2.01e-05	0.00233221	3.30062	0.791138	0.508385	-0.282753	1	155291405	R	II	RUSC1	5'UTR	shore	5'UTR-shore	chr1:155290606-155291001	rs572564488	1
cg08279423	0.920865	0.949503	0.83396	0.86447	0.533339	0.547986	0.502706	0.532759	0.693342	0.676928	0.543215	0.637772	0.637733	0.540792	0.625812	0.658684	0.282723	0.714634	8.89979	8.47e-06	0.00132999	4.17345	0.884267	0.601545	-0.282723	X	67919438	R	II	STARD8	5'UTR	opensea	5'UTR-opensea
cg04689131	0.679996	0.573276	0.505647	0.500731	0.266241	0.255746	0.230162	0.254808	0.342563	0.34639	0.238922	0.279094	0.300769	0.264471	0.283754	0.320661	0.28269	0.39898	6.24708	0.000140908	0.00835756	1.29743	0.568594	0.285904	-0.28269	1	147121905	F	II	ACP6	Body	opensea	Body-opensea		rs142610979;rs587628195	0;41
cg03948181	0.584833	0.555088	0.462011	0.488691	0.214161	0.226582	0.224864	0.220068	0.292224	0.275696	0.202324	0.233178	0.241003	0.212054	0.236691	0.242603	0.282628	0.35605	8.96512	7.97e-06	0.00127919	4.23432	0.525627	0.242998	-0.282628	X	39845164	F	II		IGR	opensea	IGR-opensea
cg04248036	0.633725	0.618881	0.493895	0.489522	0.247703	0.268956	0.21741	0.240509	0.379542	0.277219	0.277913	0.271125	0.338408	0.245453	0.305309	0.311394	0.282603	0.390717	5.6388	0.000301207	0.0138718	0.509656	0.560279	0.277676	-0.282603	13	28953831	R	II	FLT1	Body	opensea	Body-opensea		rs77449725;rs9554325;rs549401836	29;25;11
cg01595397	0.523333	0.557288	0.451291	0.504591	0.225835	0.200099	0.20363	0.213934	0.246539	0.281249	0.195975	0.218849	0.226413	0.204578	0.205402	0.223767	0.282574	0.341061	11.3622	1.08e-06	0.00038184	6.20661	0.510605	0.228031	-0.282574	6	41887954	R	II	MED20	Body	shore	Body-shore	chr6:41888868-41889563	rs560309328	12
cg01445827	0.565032	0.469437	0.457691	0.440834	0.168635	0.188965	0.18588	0.209081	0.255719	0.225362	0.18388	0.183938	0.207745	0.167055	0.183584	0.208824	0.282422	0.316523	9.91488	3.44e-06	0.000762989	5.07371	0.485976	0.203554	-0.282422	1	96952956	R	II		IGR	opensea	IGR-opensea		rs141114053;rs560268317;rs12061089;rs549642392	35;28;17;1
cg03187614	0.499688	0.439758	0.321177	0.349444	0.0966916	0.118096	0.107559	0.122637	0.145243	0.159553	0.0925296	0.110866	0.124636	0.108325	0.118226	0.161006	0.282287	0.238325	6.65258	8.72e-05	0.00609658	1.79368	0.407697	0.12541	-0.282287	6	30127322	R	II	TRIM10	Body	opensea	Body-opensea		rs114888523;rs9261535	36;1
cg15217349	0.838663	0.818102	0.662587	0.690339	0.428975	0.41491	0.422865	0.442794	0.52672	0.51705	0.387808	0.550196	0.489076	0.424406	0.503975	0.483277	0.282285	0.58201	6.02853	0.000184092	0.00998443	1.02048	0.751381	0.469096	-0.282285	16	69344379	R	II	VPS4A	TSS1500	shore	TSS1500-shore	chr16:69345137-69345905	rs555807415	22
cg09715562	0.703704	0.62364	0.536118	0.555048	0.279835	0.275188	0.268265	0.301551	0.412672	0.374787	0.330152	0.33196	0.351892	0.281836	0.350366	0.36127	0.282268	0.437396	6.19445	0.000150192	0.00870921	1.23135	0.606757	0.324489	-0.282268	22	19072685	F	II	DGCR2	Body	opensea	Body-opensea		rs191702539;rs544816634;rs150038082	1;40;50
cg20019107	0.73132	0.707798	0.705008	0.694973	0.432019	0.437205	0.384936	0.435276	0.435322	0.443312	0.438499	0.416418	0.444594	0.427115	0.469202	0.418823	0.282267	0.541892	19.4075	9.75e-09	3.51e-05	10.3766	0.711253	0.428986	-0.282267	11	131894564	F	II	NTM	Body	opensea	Body-opensea		rs185004123;rs538183300	44;51
cg02559636	0.93281	0.917314	0.785134	0.802777	0.479421	0.478748	0.481463	0.473038	0.671853	0.662249	0.497225	0.627631	0.59988	0.500824	0.644982	0.63113	0.282242	0.677157	6.29497	0.000133	0.00804188	1.35722	0.846502	0.56426	-0.282242	2	227558384	R	II		IGR	opensea	IGR-opensea		rs569286598;rs536902077;rs555324851;rs113936538;rs181303199	12;8;3;2;1
cg22115022	0.608006	0.630484	0.555427	0.53494	0.280132	0.303798	0.267076	0.285262	0.341453	0.330802	0.299534	0.298669	0.298964	0.2613	0.322464	0.313989	0.282074	0.41561	11	1.42e-06	0.00044612	5.93819	0.584855	0.302781	-0.282074	11	70715006	F	II	SHANK2	Body	opensea	Body-opensea		rs150368010;rs551128817;rs190456984	17;46;47
cg08569850	0.845507	0.813979	0.748659	0.781062	0.488041	0.514237	0.451246	0.476494	0.552254	0.582855	0.476506	0.500897	0.530703	0.488093	0.514722	0.560636	0.281894	0.629666	10.4695	2.17e-06	0.000573184	5.52729	0.798802	0.516908	-0.281894	2	118618054	F	II		IGR	island	IGR-island	chr2:118616575-118618163	rs186314421;rs570525508;rs375473227	1;12;13
cg23853956	0.922758	0.908552	0.90278	0.896492	0.616011	0.609574	0.603053	0.589905	0.660504	0.655302	0.599457	0.60193	0.619629	0.607217	0.638018	0.613261	0.281879	0.739832	28.9669	2.65e-10	1.68e-05	12.8713	0.90896	0.627081	-0.281879	14	61959960	F	II	PRKCH	Body	opensea	Body-opensea		rs527271715;rs78682398	13;14
cg10957359	0.540448	0.490253	0.350721	0.393933	0.169397	0.179749	0.120468	0.134606	0.183054	0.197865	0.146835	0.151501	0.16335	0.137574	0.204963	0.176639	0.281869	0.2803	5.37762	0.000423854	0.0174086	0.154889	0.449422	0.167553	-0.281869	4	107696650	F	II		IGR	opensea	IGR-opensea		rs1838248	28
cg11939736	0.519202	0.462261	0.339173	0.30203	0.100137	0.131094	0.121301	0.0935533	0.178073	0.162277	0.132966	0.162156	0.143964	0.103261	0.130186	0.179945	0.281849	0.24495	4.90897	0.000801513	0.0268796	-0.506989	0.414059	0.13221	-0.281849	11	46019224	R	II	PHF21A	Body	opensea	Body-opensea
cg01364775	0.940454	0.955825	0.788973	0.839492	0.508695	0.459466	0.473003	0.501371	0.666278	0.681022	0.500249	0.623268	0.653049	0.509646	0.649794	0.687062	0.281845	0.691283	5.92753	0.000208737	0.0108575	0.890211	0.86039	0.578545	-0.281845	3	45791489	F	II		IGR	opensea	IGR-opensea		rs142033731;rs576130511	36;43
cg24329839	0.415883	0.44245	0.286891	0.372332	0.0724265	0.0846578	0.0958929	0.0930024	0.128123	0.126008	0.0913492	0.109084	0.104772	0.0951957	0.117966	0.106675	0.281781	0.21366	7.57338	3.15e-05	0.0031345	2.84041	0.382729	0.100948	-0.281781	17	78944957	F	II		IGR	opensea	IGR-opensea		rs542927603	39
cg18155464	0.767292	0.74538	0.669384	0.646565	0.409707	0.396161	0.330952	0.349166	0.468208	0.524571	0.378751	0.400777	0.424243	0.399217	0.457678	0.432956	0.281738	0.536623	6.59019	9.38e-05	0.00638324	1.71879	0.705665	0.423927	-0.281738	3	27696109	F	II		IGR	opensea	IGR-opensea		rs79599926;rs543808788;rs10212128	0;31;48
cg12169306	0.467864	0.381792	0.506303	0.557669	0.21267	0.205877	0.211861	0.201973	0.197041	0.169876	0.222758	0.181805	0.20123	0.224585	0.158096	0.168145	0.281667	0.304094	7.30501	4.2e-05	0.0037841	2.54633	0.473095	0.191427	-0.281667	4	40230325	R	II	RHOH	5'UTR	opensea	5'UTR-opensea
cg23682310	0.889076	0.903538	0.751331	0.754015	0.483408	0.474788	0.430841	0.446551	0.596663	0.617827	0.489785	0.582344	0.602948	0.47398	0.580117	0.599153	0.281572	0.64278	5.65507	0.000294959	0.0136823	0.531421	0.811723	0.530151	-0.281572	2	235749867	R	II		IGR	opensea	IGR-opensea		rs538300441	41
cg16074180	0.481749	0.525241	0.376983	0.383687	0.146176	0.175982	0.157579	0.154094	0.170199	0.178705	0.159411	0.145916	0.200349	0.125801	0.196324	0.180013	0.281567	0.27768	8.65521	1.07e-05	0.00153798	3.94179	0.44662	0.165053	-0.281567	19	15590342	R	I	PGLYRP2	TSS200	opensea	TSS200-opensea		rs577431868;rs112074463;rs111652615;rs189643256	39;18;12;7
cg02719154	0.732055	0.684719	0.503076	0.56244	0.279991	0.290176	0.274502	0.303588	0.408425	0.428181	0.297002	0.359	0.374352	0.294204	0.359439	0.380778	0.281528	0.452362	4.66096	0.00113738	0.0339984	-0.870345	0.621279	0.339751	-0.281528	4	111533823	F	II		IGR	shore	IGR-shore	chr4:111532647-111533391	rs559813263	38
cg09021314	0.929516	0.918835	0.778598	0.786749	0.442786	0.492555	0.486735	0.470303	0.661649	0.648713	0.501022	0.603805	0.629491	0.480841	0.631981	0.630683	0.281481	0.670061	5.85562	0.000228459	0.0115276	0.796567	0.838949	0.557468	-0.281481	17	76887311	R	II	CEP295NL	Body	opensea	Body-opensea		rs113205945;rs562811566	40;23
cg00933914	0.707115	0.717624	0.572344	0.545738	0.322812	0.313176	0.346041	0.300889	0.399356	0.392495	0.31633	0.36944	0.352466	0.288023	0.359411	0.382875	0.281436	0.467828	5.41414	0.000403857	0.0168808	0.205093	0.636689	0.355253	-0.281436	2	60672033	R	II		IGR	opensea	IGR-opensea		rs375100027;rs190632501	46;7
cg01133446	0.527476	0.48913	0.332375	0.322299	0.123853	0.154252	0.116751	0.130763	0.170361	0.165701	0.130768	0.168166	0.193807	0.127116	0.177287	0.169836	0.281301	0.257336	5.16023	0.000567372	0.0212324	-0.148088	0.426117	0.144816	-0.281301	1	203096277	F	II	ADORA1	TSS1500	shore	TSS1500-shore	chr1:203097233-203097496	rs140505994	0
cg10652805	0.844922	0.807041	0.609901	0.653138	0.368715	0.388194	0.367447	0.377346	0.50002	0.541709	0.417208	0.503574	0.525596	0.395359	0.505769	0.539002	0.28128	0.55286	4.37436	0.00172334	0.0447208	-1.3012	0.721629	0.440348	-0.28128	16	5080665	F	II	NAGPA	Body	shelf	Body-shelf	chr16:5083244-5084032	rs554785254;rs574525153	0;1
cg23692540	0.502568	0.452273	0.351387	0.425274	0.146096	0.128393	0.19899	0.138431	0.184567	0.143256	0.152977	0.184849	0.167769	0.13761	0.170556	0.158712	0.281213	0.267175	9.09278	7.09e-06	0.00118522	4.35205	0.435902	0.15469	-0.281213	9	33637473	F	II		IGR	opensea	IGR-opensea		rs191007824;rs555723277	1;44
cg10474018	0.803608	0.814806	0.683529	0.704596	0.432922	0.4432	0.425173	0.428911	0.491113	0.550285	0.434338	0.497156	0.498382	0.417553	0.499703	0.498215	0.281203	0.583078	7.34326	4.03e-05	0.0036853	2.58879	0.7518	0.470597	-0.281203	6	29860016	F	II		IGR	shelf	IGR-shelf	chr6:29855295-29856565	rs115823965;rs62390862;rs112242815;rs115592634;rs111606478;rs191933008	15;23;24;37;44;46
cg27581658	0.500887	0.425222	0.35609	0.366447	0.116369	0.120346	0.12107	0.113656	0.170739	0.175728	0.114185	0.127659	0.144442	0.130226	0.143333	0.164425	0.280918	0.247474	7.93243	2.17e-05	0.00245366	3.22045	0.416025	0.135107	-0.280918	1	15585704	F	II	FHAD1	Body	opensea	Body-opensea		rs190881728;rs529703572	10;39
cg23774975	0.927294	0.94098	0.793163	0.768543	0.477527	0.477052	0.447204	0.492041	0.666639	0.663406	0.486597	0.634696	0.653732	0.483378	0.630045	0.65138	0.280792	0.67347	5.59743	0.000317756	0.0143712	0.454124	0.841946	0.561154	-0.280792	11	3848848	F	II	RHOG	Body	opensea	Body-opensea		rs528222003;rs201859992	8;11
cg27049344	0.787956	0.767825	0.611072	0.627179	0.40636	0.411498	0.369898	0.370842	0.444032	0.446623	0.365279	0.422973	0.460086	0.348782	0.424648	0.471072	0.280767	0.530067	5.58994	0.000320853	0.0144733	0.444052	0.698527	0.417761	-0.280767	2	60678956	R	II	BCL11A	3'UTR	opensea	3'UTR-opensea		rs559762103	4
cg01816720	0.493415	0.424801	0.363114	0.294583	0.0821746	0.127414	0.115678	0.0983777	0.152122	0.123893	0.116923	0.145292	0.147431	0.138337	0.142153	0.165418	0.280754	0.23258	5.46006	0.00038014	0.0161976	0.267958	0.401033	0.120279	-0.280754	2	155298070	F	II	LOC100144595	Body	opensea	Body-opensea		rs192751033	18
cg23058901	0.932357	0.914937	0.9141	0.891701	0.589162	0.625125	0.575756	0.585065	0.699579	0.693574	0.602082	0.641252	0.662377	0.648864	0.63292	0.655482	0.280705	0.74581	13.6914	2.14e-07	0.000150178	7.72861	0.914234	0.633528	-0.280705	11	44324759	F	II	ALX4	Body	shore	Body-shore	chr11:44324875-44325087	rs149216600	1
cg12163410	0.552388	0.413979	0.35456	0.354661	0.111176	0.173693	0.144564	0.143032	0.145339	0.15292	0.124954	0.15639	0.142542	0.109772	0.159886	0.131636	0.2807	0.256897	6.29854	0.000132429	0.00801764	1.36167	0.425317	0.144618	-0.2807	1	45179276	R	II	C1orf228	Body	opensea	Body-opensea
cg10696282	0.829738	0.755849	0.800369	0.803317	0.508971	0.513054	0.51883	0.502634	0.521847	0.544734	0.534148	0.511398	0.523015	0.53367	0.526791	0.511914	0.280519	0.629238	17.9312	1.97e-08	4.8e-05	9.80736	0.79755	0.517031	-0.280519	6	36726714	F	II	CPNE5	Body	opensea	Body-opensea		rs186776057;rs572780418	14;42
cg25575079	0.507856	0.468132	0.406192	0.442355	0.120584	0.19187	0.149506	0.222381	0.175473	0.187648	0.16885	0.125474	0.181775	0.171436	0.215508	0.188818	0.280425	0.289698	7.76088	2.59e-05	0.0027547	3.04074	0.457953	0.177528	-0.280425	14	67828229	R	II	EIF2S1	5'UTR	shore	5'UTR-shore	chr14:67826139-67827526	rs574320210;rs541623336	40;38
cg09357268	0.599091	0.499296	0.478762	0.489594	0.215204	0.204679	0.239589	0.223767	0.298598	0.245758	0.239865	0.234145	0.209397	0.198576	0.236742	0.262467	0.280373	0.350359	9.21541	6.34e-06	0.00110708	4.46366	0.518583	0.23821	-0.280373	20	43379437	F	II	KCNK15	Body	island	Body-island	chr20:43378668-43379438	rs534942209;rs13042905	11;17
cg01476969	0.580061	0.568499	0.38471	0.395848	0.149248	0.187912	0.194088	0.154836	0.255555	0.295286	0.190484	0.2339	0.2257	0.188627	0.264751	0.26272	0.280287	0.321071	4.60306	0.00123579	0.0358767	-0.956451	0.489243	0.208957	-0.280287	19	719323	F	II	PALM	Body	island	Body-island	chr19:719098-720953	rs565630043	43
cg05955164	0.473102	0.519418	0.32822	0.318695	0.110788	0.106173	0.139752	0.123344	0.178667	0.147711	0.148149	0.153599	0.169691	0.140945	0.219208	0.190048	0.280063	0.250982	4.43158	0.00158462	0.0423618	-1.21426	0.41902	0.138957	-0.280063	18	60285340	F	II		IGR	opensea	IGR-opensea		rs547000961;rs138723464;rs182045423	5;44;45
cg05701478	0.653568	0.524134	0.514584	0.457952	0.217236	0.219348	0.227344	0.230699	0.314997	0.332699	0.195054	0.20539	0.224834	0.222457	0.241114	0.267319	0.280057	0.372285	6.1772	0.000153378	0.00883819	1.20962	0.540319	0.260262	-0.280057	8	19029020	R	II		IGR	opensea	IGR-opensea		rs146143734	10
cg01044025	0.639559	0.505412	0.476162	0.504733	0.240888	0.249388	0.228326	0.17989	0.296363	0.317066	0.23382	0.231755	0.262983	0.214665	0.243576	0.235092	0.280042	0.366202	6.74777	7.81e-05	0.00566269	1.90695	0.534227	0.254185	-0.280042	3	151613372	R	II		IGR	opensea	IGR-opensea		rs113584602	26
cg10500362	0.547097	0.565077	0.364592	0.352051	0.167203	0.151907	0.15461	0.151693	0.23237	0.241896	0.147817	0.192037	0.218866	0.165713	0.225553	0.226912	0.280038	0.297062	4.61102	0.00122174	0.0355821	-0.944582	0.465085	0.185047	-0.280038	21	38074393	F	II	SIM2	Body	shore	Body-shore	chr21:38068193-38073891	rs559200217;rs528162419	1;14
cg00472758	0.894588	0.879459	0.73252	0.748912	0.437948	0.44004	0.442048	0.462241	0.607404	0.654523	0.483928	0.596978	0.594368	0.473249	0.583707	0.593498	0.279974	0.637459	5.49469	0.000363256	0.0157382	0.315145	0.805443	0.52547	-0.279974	16	2552820	F	II	TBC1D24	3'UTR	shelf	3'UTR-shelf	chr16:2550047-2550508	rs527330810	1
cg12587763	0.943933	0.935329	0.810574	0.827426	0.501361	0.512446	0.479504	0.496252	0.654123	0.69687	0.554252	0.647853	0.616971	0.476616	0.669945	0.639019	0.279927	0.695404	6.63042	8.95e-05	0.00619746	1.76714	0.86336	0.583433	-0.279927	2	239230345	R	II	TRAF3IP1	Body	shore	Body-shore	chr2:239228874-239229436
cg08090087	0.859514	0.846796	0.726442	0.717796	0.484951	0.447222	0.476388	0.445063	0.54329	0.575282	0.441123	0.535869	0.548246	0.462168	0.547398	0.559414	0.279919	0.618342	6.68911	8.36e-05	0.00593267	1.83729	0.786294	0.506375	-0.279919	15	47566367	F	II	SEMA6D	5'UTR	opensea	5'UTR-opensea		rs573353078	0
cg23007040	0.857948	0.870633	0.696305	0.700131	0.443611	0.423028	0.404682	0.447516	0.543489	0.581605	0.451218	0.523043	0.546362	0.410014	0.544194	0.551097	0.279876	0.604229	5.03429	0.000673871	0.0238194	-0.326806	0.772155	0.492279	-0.279876	6	165990820	F	II	PDE10A	Body	opensea	Body-opensea		rs116777048;rs145939362;rs139828480;rs539090615	6;29;33;46
cg05362191	0.65794	0.585586	0.548515	0.533465	0.309052	0.298694	0.275107	0.277152	0.333906	0.318872	0.266088	0.247473	0.28865	0.243418	0.304567	0.294354	0.279875	0.416065	9.42607	5.25e-06	0.000985991	4.65207	0.583989	0.304115	-0.279875	11	82968957	F	II		IGR	opensea	IGR-opensea		rs1290153;rs532051176	42;43
cg06118523	0.549978	0.501359	0.597691	0.614425	0.349193	0.28873	0.255211	0.268131	0.277133	0.302291	0.288522	0.235676	0.221732	0.258508	0.235582	0.249637	0.279865	0.393052	7.84441	2.38e-05	0.00260526	3.12866	0.560971	0.281106	-0.279865	12	132990445	R	II		IGR	shore	IGR-shore	chr12:132990777-132990987	rs113258699;rs564113662	19;2
cg08417346	0.485534	0.472657	0.391918	0.364547	0.127753	0.16812	0.163031	0.13853	0.145769	0.197288	0.135987	0.160208	0.155573	0.130191	0.190541	0.168703	0.279835	0.264046	11.952	6.97e-07	0.000292768	6.62406	0.431947	0.152112	-0.279835	5	180244040	R	II		IGR	opensea	IGR-opensea		rs141581784;rs544782259	42;2
cg25480793	0.514425	0.441679	0.292326	0.309507	0.0984488	0.103632	0.102856	0.0997644	0.153514	0.144118	0.107458	0.139411	0.138872	0.108696	0.147235	0.158358	0.279822	0.231044	4.79495	0.000940382	0.0299277	-0.67292	0.398937	0.119114	-0.279822	7	151624305	R	II		IGR	opensea	IGR-opensea		rs148037177;rs112536805	44;31
cg14009417	0.954386	0.959275	0.852377	0.863373	0.55178	0.538725	0.517437	0.556804	0.704659	0.672846	0.543257	0.667334	0.680759	0.531271	0.675351	0.681615	0.279818	0.726755	8.32349	1.47e-05	0.00189977	3.61773	0.894646	0.614828	-0.279818	X	153227966	R	II	HCFC1	Body	opensea	Body-opensea
cg19763863	0.589363	0.516953	0.338069	0.344425	0.15121	0.136146	0.136155	0.15301	0.245568	0.229901	0.126828	0.18229	0.212077	0.158406	0.187609	0.230176	0.279796	0.288063	4.28048	0.00197971	0.0490229	-1.44481	0.45594	0.176144	-0.279796	12	115176842	R	II		IGR	shelf	IGR-shelf	chr12:115173614-115174822	rs11067272	24
cg01707594	0.515332	0.464808	0.464346	0.440167	0.19309	0.160777	0.160735	0.175109	0.250096	0.215817	0.1963	0.170593	0.197336	0.17942	0.174869	0.232665	0.279791	0.303386	12.724	4.05e-07	0.000215106	7.13631	0.471261	0.19147	-0.279791	4	183129920	F	II		IGR	opensea	IGR-opensea		rs559002862	15
cg08301525	0.707949	0.722701	0.588648	0.56854	0.37564	0.326554	0.291822	0.281329	0.433034	0.457403	0.327218	0.344549	0.378841	0.359559	0.443173	0.452769	0.279758	0.480322	5.54126	0.000341812	0.0150958	0.378341	0.648177	0.368419	-0.279758	17	867782	R	II	NXN	Body	opensea	Body-opensea		rs564485253;rs9909712	37;21
cg11732301	0.913637	0.921527	0.797155	0.828221	0.472963	0.530318	0.519466	0.505953	0.66656	0.645495	0.560474	0.612494	0.619477	0.509764	0.636345	0.658181	0.279738	0.688496	7.36516	3.93e-05	0.00362874	2.61301	0.856339	0.576601	-0.279738	1	12210795	R	II		IGR	opensea	IGR-opensea		rs185744852	10
cg00329441	0.864639	0.84277	0.679113	0.675261	0.385968	0.420733	0.417772	0.423472	0.563358	0.565352	0.432641	0.530805	0.516493	0.410932	0.546103	0.559342	0.279591	0.590864	4.87104	0.000845096	0.027854	-0.56198	0.758618	0.479028	-0.279591	5	178667879	F	II	ADAMTS2	Body	opensea	Body-opensea		rs543708391;rs574213209;rs72818683	2;13;20
cg15133006	0.865915	0.820911	0.756442	0.783432	0.46611	0.511283	0.475617	0.489212	0.54874	0.612907	0.543239	0.557412	0.573381	0.540368	0.58998	0.632313	0.279582	0.638853	9.08137	7.16e-06	0.00119239	4.34159	0.806602	0.527021	-0.279582	11	70334187	R	II	SHANK2	Body	shore	Body-shore	chr11:70332266-70333413	rs61885887;rs549742654	35;21
cg20134495	0.836301	0.779314	0.666717	0.657761	0.374647	0.409644	0.385647	0.406388	0.521037	0.533719	0.394421	0.460467	0.479882	0.410018	0.509269	0.478733	0.27955	0.564037	5.47843	0.000371082	0.0159434	0.293007	0.731767	0.452218	-0.27955	10	32543043	F	II		IGR	opensea	IGR-opensea		rs559760978;rs146275911	35;46
cg08749141	0.457394	0.414482	0.382358	0.385553	0.114823	0.121073	0.115182	0.112091	0.177228	0.155301	0.118243	0.136652	0.144118	0.153616	0.140545	0.158893	0.279539	0.243147	12.8991	3.6e-07	0.000200703	7.2474	0.41087	0.131331	-0.279539	12	2024669	R	II	CACNA2D4	Body	opensea	Body-opensea		rs2887633;rs73595522;rs572048398	34;15;1
cg08702717	0.817596	0.737472	0.702714	0.730354	0.445158	0.448657	0.41696	0.455465	0.506167	0.527703	0.431954	0.447569	0.478705	0.445863	0.466506	0.506512	0.279534	0.581961	10.2538	2.59e-06	0.000638401	5.35391	0.749682	0.470148	-0.279534	20	57162422	R	II	APCDD1L-AS1	Body	opensea	Body-opensea		rs549784069;rs16982131;rs145476829;rs34928251	22;21;8;5
cg27138892	0.564683	0.515437	0.463323	0.466747	0.184313	0.211092	0.179696	0.209568	0.288542	0.265252	0.222154	0.203312	0.250943	0.213784	0.231851	0.252897	0.27952	0.336641	8.46096	1.28e-05	0.00173327	3.75342	0.504353	0.224833	-0.27952	2	106113133	R	II		IGR	opensea	IGR-opensea		rs183557613;rs6720260	37;15
cg20184330	0.493591	0.513202	0.366174	0.412775	0.161768	0.151067	0.164275	0.165362	0.207896	0.171498	0.150383	0.18841	0.158417	0.15406	0.199266	0.192398	0.279429	0.282	7.83241	2.41e-05	0.00262535	3.11608	0.449658	0.170229	-0.279429	14	74228393	F	II	ELMSAN1	TSS1500	shore	TSS1500-shore	chr14:74225626-74227209	rs60551928;rs546123101;rs558126079;rs192075030;rs78311157	7;10;22;34;43
cg05096490	0.903337	0.93505	0.826664	0.809556	0.535606	0.543647	0.472811	0.510048	0.67735	0.622117	0.522758	0.627967	0.60485	0.544771	0.627999	0.657085	0.279416	0.691994	7.42447	3.69e-05	0.00348847	2.67832	0.859644	0.580227	-0.279416	17	18823319	R	II	PRPSAP2	Body	opensea	Body-opensea
cg19685156	0.556522	0.516332	0.401893	0.384402	0.137229	0.140591	0.165535	0.169899	0.25126	0.24474	0.176862	0.194752	0.230292	0.156915	0.171713	0.207779	0.279306	0.30218	5.29246	0.000474771	0.0188216	0.0370347	0.469764	0.190458	-0.279306	1	34631551	F	I	C1orf94	TSS1500	shore	TSS1500-shore	chr1:34628783-34630976
cg00048078	0.644276	0.591457	0.46848	0.501456	0.253834	0.260043	0.217114	0.242523	0.3115	0.337264	0.26611	0.289373	0.299252	0.248826	0.294832	0.330991	0.279269	0.386923	5.92634	0.000209049	0.0108684	0.888662	0.554484	0.275215	-0.279269	15	77348406	R	II	TSPAN3	ExonBnd	opensea	ExonBnd-opensea		rs115731547;rs114063611;rs143800573	42;14;1
cg23591217	0.796621	0.731842	0.59304	0.594406	0.377457	0.361528	0.309023	0.336816	0.460015	0.471694	0.369678	0.431163	0.425426	0.372086	0.460038	0.502903	0.279238	0.50974	4.76804	0.000976798	0.0306906	-0.712366	0.677282	0.398044	-0.279238	17	11854187	R	II	DNAH9	Body	opensea	Body-opensea
cg05414815	0.828275	0.799037	0.697944	0.760795	0.44542	0.462916	0.437753	0.460409	0.558117	0.52484	0.460939	0.50536	0.506231	0.477412	0.528116	0.522887	0.279207	0.603312	8.35113	1.43e-05	0.00186528	3.64517	0.770836	0.491629	-0.279207	1	145720137	F	II	NBPF20	Body	opensea	Body-opensea		rs587599469;rs587679914	23;40
cg02674618	0.812561	0.799563	0.764987	0.708673	0.458254	0.480436	0.458365	0.482126	0.495152	0.56584	0.465613	0.506649	0.534693	0.478226	0.545445	0.488498	0.279183	0.605464	10.346	2.4e-06	0.000612126	5.42846	0.772974	0.49379	-0.279183	9	6780256	F	II	KDM4C	5'UTR	opensea	5'UTR-opensea		rs185311293;rs150073544	5;49
cg12109475	0.560761	0.521407	0.387083	0.401608	0.157911	0.171007	0.15393	0.169584	0.251393	0.247725	0.178305	0.204958	0.210298	0.182035	0.221168	0.249747	0.279157	0.30556	5.53124	0.000346306	0.0152253	0.364774	0.473054	0.193897	-0.279157	17	42196591	R	II	HDAC5	5'UTR	shelf	5'UTR-shelf	chr17:42200521-42201543
cg22628286	0.510133	0.463949	0.386203	0.458562	0.15568	0.166151	0.165867	0.169709	0.200181	0.19095	0.148919	0.152942	0.1813	0.174421	0.167884	0.182218	0.279122	0.288147	9.08042	7.17e-06	0.0011928	4.34072	0.45562	0.176498	-0.279122	19	35643121	F	II	FXYD7	Body	shelf	Body-shelf	chr19:35645597-35646047	rs544991049;rs565064638	0;27
cg00164458	0.76565	0.789882	0.640027	0.635027	0.399427	0.372967	0.385735	0.346346	0.509459	0.485552	0.379623	0.469356	0.468963	0.417887	0.485252	0.462277	0.279107	0.539203	5.7355	0.000266062	0.0127763	0.638454	0.706668	0.42756	-0.279107	1	225676425	R	II	ENAH	3'UTR	opensea	3'UTR-opensea		rs139694346;rs74723105	51;39
cg11731507	0.534565	0.445579	0.439543	0.468991	0.166774	0.185934	0.174248	0.188259	0.228146	0.231016	0.194644	0.21784	0.187093	0.198206	0.189293	0.222554	0.279075	0.305486	12.0147	6.66e-07	0.000285148	6.66701	0.472931	0.193856	-0.279075	8	77611173	R	II	ZFHX4	5'UTR	opensea	5'UTR-opensea
cg11291464	0.5678	0.560197	0.423403	0.454663	0.205431	0.223237	0.206666	0.199594	0.230746	0.2792	0.192336	0.260498	0.243689	0.213956	0.229385	0.24252	0.27895	0.337721	6.93356	6.33e-05	0.0049381	2.12456	0.505091	0.226141	-0.27895	10	116809201	F	II		IGR	opensea	IGR-opensea		rs574359417;rs535525122	0;45
cg11173822	0.464414	0.425397	0.347827	0.333714	0.10621	0.109837	0.116136	0.0927005	0.143849	0.13516	0.128003	0.158597	0.128964	0.13595	0.183831	0.153576	0.278877	0.229338	7.89877	2.25e-05	0.00250736	3.18545	0.396665	0.117787	-0.278877	5	101925501	F	II		IGR	opensea	IGR-opensea		rs188379845	0
cg09414535	0.437991	0.401092	0.367868	0.36221	0.113772	0.104235	0.119522	0.102053	0.137978	0.110943	0.104971	0.100756	0.115513	0.1184	0.135746	0.136829	0.278795	0.225916	14.0755	1.68e-07	0.000132608	7.94975	0.393193	0.114398	-0.278795	12	67073022	F	II	GRIP1	TSS200	opensea	TSS200-opensea		rs555647439	28
cg19976587	0.856672	0.78463	0.802333	0.833098	0.521514	0.54282	0.523022	0.562583	0.556258	0.570664	0.54061	0.486048	0.550616	0.504199	0.529419	0.533455	0.27876	0.653679	14.1149	1.64e-07	0.000131505	7.97205	0.820935	0.542175	-0.27876	12	121112083	F	II		IGR	opensea	IGR-opensea		rs567349545	0
cg12942337	0.845741	0.745306	0.696985	0.7341	0.429299	0.455538	0.441935	0.445678	0.559908	0.52204	0.457105	0.490086	0.496986	0.433649	0.490222	0.517946	0.278715	0.591235	8.29107	1.52e-05	0.00193785	3.58543	0.758464	0.479749	-0.278715	2	129197498	R	II		IGR	opensea	IGR-opensea		rs76415080	11
cg01001286	0.526516	0.460626	0.334188	0.304748	0.113778	0.129254	0.116228	0.117081	0.17368	0.158949	0.107634	0.154887	0.148587	0.114732	0.129963	0.163327	0.278631	0.247544	4.91125	0.000798975	0.0268277	-0.503695	0.414723	0.136092	-0.278631	15	81475638	R	II		IGR	opensea	IGR-opensea		rs188276758;rs551012356	29;28
cg07648983	0.893257	0.91637	0.717843	0.736304	0.436709	0.432825	0.408315	0.443176	0.648627	0.61403	0.450124	0.599081	0.576684	0.451607	0.587305	0.606133	0.278613	0.632372	4.68901	0.00109274	0.0330766	-0.828793	0.79954	0.520927	-0.278613	5	178576749	R	II	ADAMTS2	Body	opensea	Body-opensea		rs572054599;rs184165934	50;48
cg17833862	0.884908	0.906441	0.730863	0.702456	0.395433	0.457436	0.429466	0.452718	0.586518	0.619368	0.454173	0.569921	0.581083	0.443312	0.590963	0.602052	0.278477	0.624368	4.71359	0.00105517	0.0323106	-0.792484	0.791454	0.512977	-0.278477	7	73790277	F	I	CLIP2	Body	island	Body-island	chr7:73790230-73790510	rs536162344;rs199826254	1;4
cg15701123	0.564786	0.49056	0.467182	0.484545	0.165149	0.193557	0.240362	0.189755	0.297187	0.233546	0.221192	0.231407	0.231391	0.232206	0.197061	0.246266	0.278474	0.335022	7.99734	2.03e-05	0.00235114	3.28757	0.502107	0.223632	-0.278474	2	384016	R	II		IGR	opensea	IGR-opensea		rs148963111	2
cg25790723	0.77881	0.748914	0.585064	0.594959	0.377321	0.369427	0.317456	0.343901	0.433191	0.448988	0.347385	0.420383	0.426643	0.335347	0.416159	0.422647	0.278466	0.507071	4.60771	0.00122756	0.0356953	-0.949517	0.67415	0.395684	-0.278466	12	94010838	R	II		IGR	opensea	IGR-opensea		rs567244645	28
cg25919800	0.723759	0.650918	0.630275	0.602306	0.326395	0.355235	0.325994	0.357701	0.417845	0.449358	0.37186	0.416473	0.389343	0.357168	0.387486	0.381027	0.278463	0.487052	8.78261	9.45e-06	0.00142391	4.06321	0.65413	0.375667	-0.278463	15	34934608	F	II		IGR	opensea	IGR-opensea
cg15053740	0.589141	0.480732	0.451879	0.46949	0.233368	0.224431	0.20886	0.208624	0.253325	0.227064	0.171889	0.221445	0.236139	0.200317	0.190642	0.203514	0.278417	0.3343	10.2452	2.61e-06	0.000640141	5.34693	0.501351	0.222933	-0.278417	16	11626125	F	II		IGR	opensea	IGR-opensea		rs150526221;rs114164670;rs12930458	0;1;9
cg11235882	0.720691	0.650052	0.564124	0.560098	0.295336	0.301616	0.319937	0.336954	0.419966	0.380635	0.320186	0.346826	0.403524	0.299385	0.322796	0.382589	0.278279	0.458778	6.49156	0.000105244	0.00687358	1.59932	0.625746	0.347467	-0.278279	3	115040554	R	II		IGR	opensea	IGR-opensea		rs139020181;rs149912004;rs560559391	31;21;1
cg01656651	0.736746	0.634229	0.654445	0.737039	0.428515	0.400234	0.399598	0.408407	0.414735	0.431139	0.409467	0.396802	0.400703	0.428593	0.396352	0.410398	0.278279	0.523268	11.8824	7.33e-07	0.00030212	6.576	0.690236	0.411957	-0.278279	1	170699423	R	II	PRRX1	ExonBnd	opensea	ExonBnd-opensea		rs76156084;rs114108551	48;47
cg11590705	0.603516	0.503417	0.33212	0.371184	0.145287	0.174689	0.1673	0.15682	0.236879	0.200837	0.110978	0.165084	0.145281	0.132125	0.19802	0.180121	0.278263	0.293837	4.40801	0.00164027	0.0432745	-1.25002	0.460795	0.182532	-0.278263	12	22781171	F	II	ETNK1	Body	shelf	Body-shelf	chr12:22777988-22778301	rs150469058;rs576196372	1;46
cg25476813	0.718857	0.691916	0.569348	0.458751	0.286101	0.311461	0.282789	0.286142	0.412553	0.382651	0.311426	0.384059	0.358063	0.271263	0.377177	0.393847	0.278254	0.445039	4.55119	0.00133171	0.0377254	-1.03399	0.611991	0.333737	-0.278254	3	138050155	F	II	TXNDC6	TSS1500	shore	TSS1500-shore	chr3:138048193-138048778
cg11154204	0.439816	0.366487	0.297731	0.302515	0.0563781	0.0754029	0.0748738	0.0645912	0.0782367	0.111127	0.0616626	0.0719941	0.0881934	0.0710956	0.0782418	0.078412	0.278249	0.188938	7.58445	3.11e-05	0.00310969	2.85235	0.355887	0.0776379	-0.278249	12	5757554	R	II	ANO2	Body	opensea	Body-opensea		rs114848458	1
cg13302217	0.45713	0.426069	0.292135	0.301914	0.082184	0.0879411	0.0877147	0.0881086	0.122191	0.109341	0.0927213	0.107963	0.113865	0.0815563	0.107773	0.123612	0.278194	0.209373	6.02466	0.000184975	0.010015	1.01552	0.376289	0.0980949	-0.278194	16	88601529	F	II	ZFPM1	3'UTR	island	3'UTR-island	chr16:88599610-88601530	rs140552335;rs62049008	17;34
cg13270055	0.891655	0.901622	0.790104	0.768342	0.461755	0.508269	0.490003	0.494007	0.584764	0.642522	0.553349	0.58984	0.614366	0.485351	0.6202	0.612142	0.278154	0.661448	6.4945	0.000104879	0.00685555	1.6029	0.828341	0.550187	-0.278154	22	36960499	R	II	CACNG2	Body	island	Body-island	chr22:36960369-36961054	rs547867640	46
cg04698743	0.39033	0.392349	0.478204	0.486177	0.155545	0.189555	0.163819	0.158518	0.151684	0.139334	0.165538	0.137	0.164881	0.204089	0.129545	0.15354	0.278007	0.265165	10.3127	2.46e-06	0.000622109	5.40161	0.43197	0.153962	-0.278007	4	56773426	R	II		IGR	opensea	IGR-opensea
cg00436603	0.598571	0.622741	0.442955	0.465738	0.210149	0.234923	0.206309	0.239871	0.29317	0.332232	0.230231	0.258933	0.286357	0.230973	0.282856	0.297349	0.277986	0.369546	5.11745	0.000601357	0.0220916	-0.208527	0.536338	0.258352	-0.277986	10	135340740	F	II	CYP2E1	TSS200	shore	TSS200-shore	chr10:135341255-135342561
cg16597778	0.811889	0.775594	0.730742	0.723512	0.458714	0.475969	0.43586	0.486524	0.518473	0.515711	0.476718	0.499356	0.502421	0.44161	0.507098	0.502022	0.27796	0.59667	11.5531	9.34e-07	0.000349798	6.34427	0.763446	0.485486	-0.27796	2	129335841	F	II		IGR	opensea	IGR-opensea
cg12083083	0.61981	0.650097	0.446809	0.476229	0.225037	0.226531	0.215331	0.235722	0.361269	0.336034	0.239716	0.287398	0.298639	0.255437	0.312842	0.323004	0.277792	0.384678	4.5387	0.001356	0.0381958	-1.05273	0.551354	0.273561	-0.277792	10	402623	F	II	DIP2C	Body	opensea	Body-opensea
cg22363563	0.901338	0.910103	0.77982	0.825878	0.4815	0.516126	0.509212	0.526657	0.634033	0.678093	0.517002	0.603169	0.628854	0.512025	0.599946	0.613951	0.277753	0.683144	7.33853	4.05e-05	0.00369858	2.58354	0.849795	0.572043	-0.277753	X	47045482	R	II	RBM10	ExonBnd	opensea	ExonBnd-opensea
cg18048270	0.455308	0.394976	0.278785	0.317998	0.0736244	0.0838917	0.074397	0.0813484	0.111648	0.108056	0.0687236	0.0805969	0.096109	0.0798154	0.0997992	0.10224	0.277729	0.200789	6.75317	7.76e-05	0.00563544	1.91334	0.367427	0.0896976	-0.277729	1	93348522	F	II	FAM69A	Body	opensea	Body-opensea		rs189950909;rs182594003	1;50
cg14382224	0.590049	0.554297	0.528976	0.494225	0.220371	0.270451	0.214204	0.247227	0.343907	0.309595	0.261875	0.208788	0.276804	0.230334	0.314282	0.277532	0.277727	0.377059	9.54779	4.72e-06	0.000923948	4.75907	0.543695	0.265968	-0.277727	9	120178740	F	II	ASTN2	TSS1500	shore	TSS1500-shore	chr9:120175253-120177496	rs569641756	0
cg08279634	0.808706	0.749163	0.590252	0.641667	0.423026	0.39096	0.376267	0.342338	0.44353	0.48396	0.388762	0.469207	0.461005	0.373813	0.475422	0.482741	0.277718	0.530886	5.17115	0.000559031	0.0210309	-0.132702	0.697517	0.419799	-0.277718	17	42213338	F	II		IGR	opensea	IGR-opensea		rs2526021;rs560734804	9;37
cg02137872	0.835767	0.81759	0.6543	0.655644	0.408198	0.409111	0.379088	0.429773	0.516251	0.517274	0.407693	0.4753	0.528593	0.400413	0.509939	0.510398	0.277683	0.5693	4.91689	0.000792716	0.0266795	-0.495527	0.73591	0.458227	-0.277683	18	6966244	F	II	LAMA1	Body	opensea	Body-opensea		rs138821699;rs149366807;rs144788432	18;19;42
cg08443845	0.4886	0.485964	0.347968	0.366528	0.15298	0.128548	0.148157	0.150455	0.148018	0.158083	0.149621	0.178484	0.146773	0.0976751	0.139098	0.137467	0.277643	0.260803	6.54176	9.92e-05	0.00662715	1.66028	0.427389	0.149746	-0.277643	21	36421955	R	II	RUNX1	TSS1500	opensea	TSS1500-opensea		rs184933612	2
cg06264885	0.604791	0.628763	0.543303	0.499135	0.233425	0.265402	0.227765	0.264987	0.348782	0.376342	0.259452	0.262073	0.285439	0.263379	0.264555	0.324384	0.277631	0.403242	6.5424	9.91e-05	0.00662374	1.66106	0.56982	0.29219	-0.277631	19	57017970	F	II	ZNF471	TSS1500	shore	TSS1500-shore	chr19:57018743-57019506
cg15475466	0.636653	0.51676	0.439797	0.398904	0.239052	0.198044	0.18735	0.187608	0.276055	0.260993	0.167812	0.218272	0.210835	0.185051	0.23634	0.238843	0.277553	0.337585	5.30027	0.000469836	0.018678	0.0478897	0.504117	0.226564	-0.277553	1	204484113	F	II	MDM4	TSS1500	shore	TSS1500-shore	chr1:204485473-204485831	rs568771081	3
cg09068202	0.651638	0.569568	0.517886	0.491936	0.245118	0.281859	0.254309	0.262104	0.357533	0.296099	0.25456	0.304226	0.302105	0.262631	0.280231	0.319675	0.277537	0.394697	7.52487	3.32e-05	0.00324555	2.78789	0.561219	0.283682	-0.277537	12	48140833	F	II	RAPGEF3	Body	opensea	Body-opensea
cg06281278	0.94118	0.920504	0.809824	0.844432	0.55156	0.545128	0.468333	0.49868	0.651187	0.672192	0.532209	0.62858	0.62541	0.551721	0.64626	0.670031	0.277452	0.699669	6.93716	6.3e-05	0.00492405	2.12873	0.866141	0.588689	-0.277452	20	61542876	F	II	DIDO1	Body	island	Body-island	chr20:61542354-61542877	rs6090161	51
cg05207107	0.498706	0.486071	0.312201	0.313389	0.118107	0.106848	0.10457	0.0961286	0.183708	0.192925	0.102792	0.123817	0.133885	0.101604	0.145211	0.145068	0.277376	0.245627	4.60926	0.00122483	0.0356451	-0.947202	0.412053	0.134677	-0.277376	12	56495114	F	II	ERBB3	Body	shelf	Body-shelf	chr12:56497868-56499047	rs147189912;rs186645808;rs199590684;rs574149579;rs75064496	0;40;42;45;48
cg09156519	0.954851	0.974144	0.832822	0.841486	0.524928	0.507241	0.457203	0.492856	0.709547	0.719616	0.492168	0.670169	0.674697	0.497485	0.675058	0.6955	0.277362	0.712791	6.26249	0.000138309	0.00826079	1.3167	0.879208	0.601846	-0.277362	9	103361572	F	II		IGR	shore	IGR-shore	chr9:103360955-103361312	rs13291670;rs185221505	0;44
cg16122133	0.530015	0.490279	0.352097	0.347212	0.137125	0.154317	0.112022	0.139802	0.216787	0.191588	0.13147	0.175136	0.162456	0.127886	0.173136	0.165225	0.277347	0.270568	5.39425	0.000414619	0.0171737	0.177774	0.436976	0.159629	-0.277347	11	70388875	F	II	SHANK2	Body	opensea	Body-opensea		rs141856942;rs72639105;rs543286017	11;24;25
cg08746262	0.919292	0.914186	0.779218	0.822834	0.498788	0.491373	0.501598	0.478607	0.648292	0.665663	0.516795	0.60608	0.600692	0.500858	0.604684	0.632591	0.277279	0.680848	6.69484	8.3e-05	0.00590547	1.84411	0.847216	0.569937	-0.277279	12	120148325	R	II	CIT	ExonBnd	opensea	ExonBnd-opensea		rs531402499;rs278120;rs375351743;rs200239051;rs78839595	51;23;13;2;1
cg10467427	0.436886	0.397512	0.447258	0.486769	0.214437	0.185805	0.168219	0.156984	0.147212	0.156773	0.154831	0.120096	0.158273	0.167456	0.160287	0.156812	0.277219	0.273973	10.6118	1.93e-06	0.000533209	5.63959	0.440305	0.163086	-0.277219	6	1633242	F	II	GMDS	Body	opensea	Body-opensea		rs79455818	1
cg14525310	0.689663	0.637043	0.476689	0.519878	0.275747	0.256684	0.258816	0.275548	0.350419	0.357478	0.275987	0.29661	0.35904	0.276933	0.346457	0.340934	0.277194	0.415969	4.74218	0.00101321	0.0314437	-0.750361	0.582285	0.305091	-0.277194	7	29186889	F	II	CPVL	TSS1500	opensea	TSS1500-opensea		rs82141	46
cg05032348	0.813731	0.821621	0.690027	0.675398	0.417162	0.411205	0.411979	0.44869	0.534419	0.555472	0.410835	0.491865	0.490455	0.411861	0.499433	0.509618	0.277154	0.583671	6.24445	0.000141357	0.00837538	1.29414	0.749963	0.472809	-0.277154	11	71715168	F	II	NUMA1	Body	opensea	Body-opensea		rs546054346;rs2845857;rs2852365;rs543654771	11;47;50;51
cg04045906	0.849551	0.792591	0.648606	0.656803	0.397071	0.404319	0.362822	0.413966	0.547862	0.546646	0.375224	0.475511	0.496615	0.398501	0.475092	0.515398	0.277152	0.568315	4.98152	0.000724732	0.0250461	-0.402394	0.734606	0.457454	-0.277152	4	183854751	R	II		IGR	opensea	IGR-opensea		rs149915914;rs559098177	29;26
cg08625693	0.796272	0.795783	0.61982	0.62295	0.341372	0.375059	0.361194	0.359161	0.519981	0.520993	0.380263	0.448855	0.450059	0.380193	0.505321	0.479366	0.27713	0.538103	4.63174	0.00118595	0.0349296	-0.913739	0.704381	0.427251	-0.27713	X	69674126	R	II	DLG3	Body	shore	Body-shore	chrX:69674799-69675305
cg26068527	0.85773	0.799774	0.667307	0.67041	0.409377	0.402365	0.374393	0.402837	0.542506	0.569906	0.402534	0.488675	0.530178	0.428339	0.511378	0.505225	0.276873	0.576897	4.97612	0.000730171	0.0251795	-0.41016	0.743021	0.466148	-0.276873	17	79100287	R	II	MIR657	TSS1500	shelf	TSS1500-shelf	chr17:79102748-79102970	rs117052072;rs149384471	27;21
cg08792955	0.919624	0.879072	0.738093	0.749983	0.462084	0.484722	0.432994	0.468414	0.60339	0.647297	0.439842	0.600657	0.579222	0.472025	0.585518	0.582462	0.276849	0.645956	5.40509	0.000408714	0.0170225	0.192675	0.812066	0.535216	-0.276849	5	15928366	F	II	FBXL7	Body	island	Body-island	chr5:15928088-15928518	rs566331650	9
cg03759063	0.496127	0.470178	0.420489	0.403477	0.167243	0.196588	0.132862	0.161835	0.180711	0.200017	0.176434	0.17514	0.171626	0.133663	0.148494	0.18377	0.276746	0.283679	10.2641	2.56e-06	0.000636114	5.3623	0.449727	0.17298	-0.276746	6	36897646	R	II		IGR	opensea	IGR-opensea		rs76255846;rs11751310;rs548765924	21;18;7
cg09985226	0.510142	0.436274	0.339756	0.283673	0.106384	0.116631	0.10151	0.124136	0.143436	0.138218	0.0894806	0.115214	0.135994	0.101368	0.137281	0.123531	0.276727	0.233964	5.36599	0.000430443	0.0175914	0.138864	0.4	0.123273	-0.276727	8	18656716	F	II	PSD3	Body	opensea	Body-opensea		rs545901730;rs148488969;rs537846458;rs548147838;rs374134821;rs530744331;rs142674414	0;1;6;17;21;42;50
cg11137411	0.526337	0.464366	0.335401	0.384994	0.157591	0.12855	0.121302	0.142686	0.20512	0.185465	0.12584	0.147422	0.175548	0.14654	0.190795	0.174716	0.276718	0.267075	6.40779	0.000116213	0.00734667	1.49681	0.433106	0.156387	-0.276718	1	51684551	R	II		IGR	opensea	IGR-opensea		rs149302594	9
cg13466600	0.583891	0.543576	0.384028	0.399529	0.180279	0.180118	0.16588	0.176538	0.264461	0.263486	0.160861	0.214143	0.234106	0.190428	0.225336	0.236859	0.276667	0.317932	5.02499	0.00068255	0.024028	-0.340099	0.483932	0.207265	-0.276667	X	77587444	F	II		IGR	opensea	IGR-opensea
cg15173079	0.936905	0.947051	0.806973	0.830211	0.523355	0.549951	0.487232	0.560353	0.663274	0.650425	0.514878	0.62023	0.629655	0.481592	0.623842	0.704161	0.276587	0.703075	6.78565	7.48e-05	0.00549818	1.95168	0.869028	0.59244	-0.276587	6	3154078	R	II	TUBB2A	3'UTR	shore	3'UTR-shore	chr6:3154104-3154746	rs562932953	38
cg19216994	0.898139	0.86566	0.734929	0.756157	0.449227	0.485254	0.439825	0.469587	0.605499	0.647637	0.467779	0.607156	0.579124	0.489083	0.592011	0.56644	0.276551	0.642329	5.82928	0.000236182	0.0118038	0.762075	0.80826	0.531709	-0.276551	11	811557	F	II	RPLP2	Body	shore	Body-shore	chr11:809202-810509	rs539467865;rs202214968;rs554009808;rs200379305	11;18;21;34
cg24126437	0.595942	0.574928	0.456157	0.467509	0.274432	0.212172	0.240087	0.191655	0.265792	0.301026	0.198518	0.226187	0.273901	0.258553	0.277168	0.289685	0.276423	0.361884	6.26104	0.000138551	0.00826698	1.31489	0.527738	0.251315	-0.276423	9	114678662	R	II	UGCG	Body	opensea	Body-opensea
cg22881650	0.732826	0.694031	0.577589	0.568601	0.317987	0.353371	0.288901	0.319878	0.427601	0.446417	0.322028	0.377078	0.361723	0.361179	0.485894	0.387772	0.276393	0.477796	5.53497	0.000344628	0.0151773	0.369821	0.643632	0.367239	-0.276393	4	136046055	R	II		IGR	opensea	IGR-opensea
cg07308324	0.660897	0.54886	0.431805	0.467286	0.236058	0.226026	0.215069	0.244595	0.293084	0.301652	0.231131	0.270923	0.297689	0.22779	0.273114	0.3044	0.276285	0.366507	5.33817	0.000446666	0.0180336	0.100429	0.532278	0.255992	-0.276285	7	129199757	F	II		IGR	opensea	IGR-opensea		rs189082030;rs11765389	11;19
cg21832091	0.59273	0.48791	0.337715	0.351454	0.146016	0.150866	0.127321	0.152982	0.201557	0.25879	0.134649	0.223628	0.176677	0.154741	0.190831	0.202013	0.276281	0.28466	4.32099	0.00186444	0.0471477	-1.3827	0.450429	0.174148	-0.276281	21	37007561	F	II		IGR	opensea	IGR-opensea		rs190750253;rs535145049;rs546661007	27;32;41
cg00788760	0.606149	0.581958	0.463419	0.473166	0.247208	0.234362	0.215895	0.24156	0.296447	0.310949	0.229608	0.257707	0.26189	0.225011	0.297496	0.281519	0.276101	0.369713	7.03784	5.63e-05	0.00458352	2.24474	0.535374	0.259272	-0.276101	22	44682494	F	II	KIAA1644	Body	opensea	Body-opensea
cg12662638	0.85676	0.843081	0.68613	0.722642	0.461883	0.437649	0.391965	0.40523	0.599072	0.580459	0.427776	0.533195	0.550895	0.444816	0.520033	0.514235	0.276097	0.605775	5.2878	0.000477742	0.0189035	0.0305528	0.771434	0.495337	-0.276097	19	4049807	R	II	ZBTB7A	Body	shore	Body-shore	chr19:4047754-4048428	rs572397920;rs553472918;rs189036886	50;28;24
cg01028142	0.527027	0.528836	0.474005	0.453812	0.198322	0.21477	0.167634	0.195775	0.274801	0.271369	0.209235	0.24044	0.236719	0.248532	0.246474	0.243193	0.27608	0.332222	9.4742	5.03e-06	0.000963206	4.69454	0.497871	0.22179	-0.27608	2	7004578	R	II	CMPK2	Body	shore	Body-shore	chr2:7005163-7006340	rs561697078;rs575301477	50;23
cg21193577	0.896668	0.918229	0.732261	0.763068	0.444704	0.455796	0.456116	0.46215	0.618144	0.657466	0.452961	0.585042	0.592248	0.470775	0.602923	0.603359	0.276015	0.648278	5.18124	0.000551444	0.0208459	-0.118504	0.813887	0.537872	-0.276015	14	101036322	F	II	BEGAIN	TSS200	shore	TSS200-shore	chr14:101033876-101035229	rs559555108	7
cg03214640	0.914549	0.905095	0.727173	0.721624	0.376996	0.446867	0.415886	0.452686	0.620173	0.65316	0.488752	0.607656	0.608476	0.439019	0.585034	0.630843	0.275975	0.631223	4.29929	0.00192527	0.048121	-1.41594	0.796809	0.520833	-0.275975	21	47546211	F	II	COL6A2	Body	island	Body-island	chr21:47545187-47546212	rs190932356;rs558167669;rs13050660;rs544120312;rs556063656	0;29;33;38;42
cg05929117	0.482367	0.412773	0.283428	0.287545	0.0740185	0.0865495	0.0839749	0.0914603	0.124928	0.127109	0.092827	0.115427	0.113254	0.0781458	0.111061	0.125682	0.275922	0.209342	5.46526	0.000377554	0.0161232	0.275048	0.374895	0.0989731	-0.275922	1	1983033	R	II	PRKCZ	Body	island	Body-island	chr1:1981251-1983212	rs192429931;rs560020406;rs573397617;rs545346387	41;39;30;16
cg25162826	0.935852	0.93673	0.814343	0.793522	0.488836	0.515188	0.471489	0.487682	0.668029	0.685261	0.509086	0.655765	0.640472	0.535038	0.639916	0.693656	0.275897	0.688742	6.11878	0.000164726	0.00924957	1.13567	0.85428	0.578383	-0.275897	15	49093719	R	II	CEP152	Body	opensea	Body-opensea		rs545527322	31
cg23474248	0.900741	0.865217	0.746993	0.739677	0.457016	0.485256	0.458957	0.480579	0.619213	0.599601	0.467773	0.567089	0.584526	0.481206	0.588054	0.606093	0.275777	0.642294	6.0774	0.000173317	0.00957619	1.083	0.807761	0.531983	-0.275777	2	220320452	R	II	SPEG	Body	opensea	Body-opensea		rs536594767;rs188397280;rs570526389	33;29;2
cg09879107	0.438091	0.412689	0.369583	0.357685	0.109044	0.120292	0.100271	0.0994729	0.149164	0.149936	0.124519	0.125433	0.130152	0.103209	0.118865	0.120122	0.275738	0.230889	11.5079	9.66e-07	0.000356824	6.3119	0.396332	0.120594	-0.275738	6	88862190	R	II	CNR1	5'UTR	opensea	5'UTR-opensea		rs116701383;rs530195797;rs75672447	48;25;13
cg25623640	0.292794	0.33873	0.468378	0.514814	0.120434	0.138302	0.116827	0.167159	0.158007	0.086052	0.19794	0.0772171	0.0851238	0.103329	0.102136	0.104213	0.275622	0.233571	4.70021	0.00107545	0.0327184	-0.812241	0.398945	0.123322	-0.275622	4	71532172	R	II	JCHAIN	1stExon	opensea	1stExon-opensea		rs182852639;rs551654637;rs145363741	29;11;6
cg03454162	0.83967	0.799776	0.738638	0.775219	0.495854	0.496158	0.460196	0.485081	0.569976	0.552611	0.492166	0.514487	0.481911	0.476896	0.531177	0.580285	0.275505	0.625006	11.0967	1.32e-06	0.000426938	6.01077	0.790309	0.514804	-0.275505	4	75552770	R	II		IGR	opensea	IGR-opensea
cg11407328	0.927142	0.929249	0.795572	0.811781	0.49328	0.524913	0.499482	0.474776	0.664673	0.666488	0.482272	0.619516	0.61814	0.527875	0.626918	0.646839	0.275452	0.687497	6.46408	0.000108712	0.00701936	1.5658	0.852768	0.577316	-0.275452	17	64759926	F	II	PRKCA	Body	opensea	Body-opensea		rs566567981;rs185120677	32;44
cg11362549	0.847077	0.836303	0.722086	0.712104	0.468406	0.442848	0.449128	0.4634	0.56456	0.554834	0.434543	0.503886	0.534647	0.471051	0.558859	0.552032	0.275434	0.612405	6.74829	7.81e-05	0.00566028	1.90757	0.777665	0.502231	-0.275434	21	27758833	F	II		IGR	opensea	IGR-opensea		rs544757454;rs564958769;rs139847916	0;6;45
cg13951272	0.897684	0.833743	0.750112	0.736178	0.461142	0.474102	0.450489	0.472372	0.599431	0.6317	0.475465	0.562892	0.578591	0.490531	0.59346	0.580105	0.275371	0.637233	6.40661	0.000116376	0.00735555	1.49536	0.802455	0.527085	-0.275371	9	135044676	R	II	NTNG2	Body	opensea	Body-opensea		rs555668737	1
cg17537518	0.92123	0.923545	0.759291	0.807365	0.49372	0.487793	0.458339	0.500019	0.62345	0.67431	0.48632	0.620585	0.60502	0.487545	0.612619	0.621572	0.275295	0.67325	5.71312	0.00027378	0.0130228	0.608771	0.838427	0.563132	-0.275295	2	128850391	F	II	UGGT1	Body	shore	Body-shore	chr2:128848663-128849210	rs184183194;rs374713075;rs569726173	0;5;42
cg12608692	0.478113	0.380087	0.461009	0.468127	0.170007	0.156295	0.17274	0.162699	0.18342	0.179279	0.166867	0.133757	0.176947	0.217045	0.164029	0.198656	0.275265	0.278382	14.1597	1.59e-07	0.000129131	7.99723	0.443541	0.168276	-0.275265	5	16742020	R	II	MYO10	Body	opensea	Body-opensea		rs16869070	39
cg23499378	0.842149	0.79942	0.780424	0.737666	0.518393	0.504873	0.504234	0.491413	0.506372	0.554698	0.492542	0.547411	0.548802	0.505271	0.516475	0.562054	0.275221	0.627061	11.9985	6.74e-07	0.000287324	6.65593	0.792194	0.516973	-0.275221	4	84883534	F	II		IGR	opensea	IGR-opensea
cg25360441	0.901688	0.91402	0.716607	0.702013	0.411037	0.454574	0.412746	0.43386	0.612045	0.618798	0.447111	0.602847	0.613321	0.437483	0.603976	0.57877	0.275198	0.624853	4.29938	0.00192501	0.0481188	-1.41581	0.789972	0.514773	-0.275198	X	129251941	R	II		IGR	shelf	IGR-shelf	chrX:129254555-129255097
cg21862529	0.860195	0.868576	0.858362	0.87787	0.560942	0.596003	0.541981	0.589414	0.657201	0.619873	0.594184	0.527416	0.574744	0.559681	0.555429	0.595077	0.275153	0.703377	13.5547	2.34e-07	0.000158336	7.64802	0.868469	0.593316	-0.275153	1	41948212	R	II	EDN2	Body	opensea	Body-opensea		rs201905094;rs540846506;rs554208821;rs138778457;rs543002523;rs144539806	46;41;38;9;2;1
cg13977758	0.526862	0.531757	0.44593	0.344579	0.193282	0.143099	0.135755	0.166426	0.236257	0.26163	0.16906	0.174345	0.194232	0.153488	0.195852	0.19855	0.275144	0.302088	5.27105	0.000488582	0.0191959	0.00724337	0.467175	0.192031	-0.275144	4	144633289	R	II		IGR	opensea	IGR-opensea		rs77641849	2
cg09875747	0.649558	0.690587	0.509795	0.560255	0.298201	0.292192	0.297161	0.297204	0.377347	0.369314	0.272713	0.338541	0.301785	0.284662	0.35608	0.323238	0.275122	0.439131	5.86194	0.000226648	0.0114679	0.804822	0.604205	0.329083	-0.275122	7	77096967	F	II		IGR	opensea	IGR-opensea		rs137947484	51
cg02143350	0.920115	0.94077	0.802007	0.812402	0.46713	0.498706	0.495648	0.502286	0.67131	0.669275	0.534539	0.630255	0.612388	0.510862	0.66504	0.651239	0.275105	0.687657	6.31323	0.000130113	0.00793098	1.37993	0.85272	0.577615	-0.275105	15	38804022	F	II	RASGRP1	Body	opensea	Body-opensea		rs117875487;rs560336446	11;27
cg12682202	0.917144	0.889554	0.746877	0.781451	0.460924	0.498811	0.452734	0.492428	0.648824	0.623904	0.509582	0.623786	0.605054	0.475991	0.601402	0.611821	0.275019	0.65902	5.80003	0.000245092	0.0120891	0.723651	0.824031	0.549012	-0.275019	11	69353910	R	II		IGR	opensea	IGR-opensea		rs576809934;rs116558693;rs563429724;rs183782062;rs2046492;rs532889455	46;45;43;30;24;24
cg21645572	0.750596	0.676462	0.616197	0.600927	0.352082	0.371958	0.359596	0.334049	0.45132	0.39326	0.314905	0.355951	0.362879	0.349705	0.372938	0.392622	0.274918	0.496429	6.52541	0.000101135	0.00670506	1.64047	0.66138	0.386461	-0.274918	8	120931649	R	II	DEPDC6	Body	opensea	Body-opensea		rs150669778;rs7005888	41;40
cg09562683	0.566727	0.515822	0.450787	0.443898	0.186146	0.206482	0.194941	0.214293	0.266093	0.245042	0.181288	0.205295	0.208525	0.231381	0.213152	0.298601	0.274868	0.331095	7.7575	2.6e-05	0.00276263	3.03716	0.496015	0.221148	-0.274868	10	105210440	R	II	CALHM2	5'UTR	shore	5'UTR-shore	chr10:105211950-105212306	rs375185406;rs186406006	49;11
cg10763878	0.523346	0.468954	0.29934	0.341184	0.119969	0.132437	0.114963	0.124722	0.172311	0.174941	0.128883	0.169112	0.183017	0.133068	0.188057	0.154546	0.274818	0.251744	4.71	0.00106057	0.0324289	-0.797779	0.416634	0.141816	-0.274818	10	26726949	R	II	APBB1IP	TSS1500	shore	TSS1500-shore	chr10:26727061-26727992	rs368356978	37
cg15601504	0.601107	0.513683	0.412975	0.433784	0.204642	0.176728	0.19892	0.205991	0.276466	0.227887	0.214425	0.248622	0.252944	0.226621	0.284913	0.249322	0.274698	0.329682	5.44731	0.000386571	0.0163768	0.250532	0.494501	0.219803	-0.274698	17	38870977	R	II		IGR	opensea	IGR-opensea		rs576124803;rs543553900;rs562661437;rs533004462;rs147214525;rs180953604	31;29;24;12;8;1
cg02014125	0.845389	0.835838	0.720464	0.736146	0.44461	0.467264	0.43617	0.465296	0.579648	0.586537	0.492838	0.55063	0.536637	0.469849	0.54189	0.594355	0.274638	0.618101	6.93755	6.3e-05	0.00492378	2.12919	0.782884	0.508246	-0.274638	20	60971643	F	II	CABLES2	Body	island	Body-island	chr20:60971535-60971776	rs76599486	28
cg22321683	0.551781	0.56599	0.496084	0.55189	0.259443	0.251892	0.243893	0.260742	0.301441	0.275514	0.261756	0.236824	0.249554	0.236321	0.24086	0.285253	0.27458	0.376801	14.1084	1.65e-07	0.000131788	7.96838	0.541549	0.266969	-0.27458	20	9598816	F	II	PAK7	Body	opensea	Body-opensea		rs75372460	45
cg06351027	0.851979	0.864683	0.766561	0.730385	0.467111	0.476136	0.482715	0.477267	0.610057	0.562212	0.4636	0.569342	0.542671	0.482243	0.498681	0.588728	0.274567	0.635415	7.16117	4.91e-05	0.00419333	2.38508	0.800155	0.525588	-0.274567	5	126273784	R	II	2017-03-03	5'UTR	opensea	5'UTR-opensea		rs564897157	2
cg15568617	0.481253	0.479264	0.383935	0.382805	0.174749	0.152117	0.155368	0.167918	0.167673	0.154614	0.115915	0.156533	0.172007	0.14901	0.140217	0.163698	0.274549	0.270319	10.196	2.71e-06	0.000656388	5.30676	0.435049	0.160499	-0.274549	7	30430591	F	II		IGR	opensea	IGR-opensea		rs79937362;rs548067455	0;10
cg03947317	0.905578	0.92221	0.804538	0.782582	0.480277	0.517809	0.485565	0.501008	0.668564	0.636188	0.58349	0.626951	0.653117	0.485799	0.653729	0.630337	0.274536	0.67872	6.59416	9.33e-05	0.00636348	1.72357	0.843442	0.568906	-0.274536	7	105042590	R	II		IGR	opensea	IGR-opensea		rs183924380;rs547230221;rs560452539;rs147068429	26;17;12;1
cg16524862	0.562751	0.407635	0.363705	0.339993	0.119389	0.155451	0.144438	0.157442	0.180101	0.13684	0.138034	0.166377	0.177667	0.13576	0.141758	0.196322	0.27448	0.259274	5.55734	0.000334729	0.0148881	0.400086	0.423962	0.149481	-0.27448	3	155020749	F	II		IGR	opensea	IGR-opensea
cg10146895	0.561205	0.471682	0.40567	0.442394	0.190226	0.189387	0.18741	0.203994	0.212669	0.221743	0.160804	0.180242	0.194045	0.149734	0.190347	0.167722	0.274477	0.309176	9.0257	7.54e-06	0.0012326	4.29038	0.473863	0.199386	-0.274477	6	85466460	R	II	TBX18	Body	opensea	Body-opensea		rs558712179;rs148004775	25;1
cg23055959	0.896012	0.909836	0.72718	0.756775	0.471863	0.466457	0.444237	0.455282	0.615425	0.618311	0.433814	0.588693	0.561519	0.475542	0.591272	0.593657	0.274325	0.643828	5.16737	0.000561906	0.0211007	-0.13803	0.808423	0.534098	-0.274325	17	27908591	F	II	GIT1	Body	opensea	Body-opensea		rs537225343	1
cg13740045	0.90023	0.841947	0.680717	0.693271	0.41042	0.424248	0.378798	0.412272	0.606965	0.59532	0.41282	0.523659	0.555967	0.45112	0.571252	0.571542	0.274262	0.602147	4.36872	0.0017377	0.0449712	-1.3098	0.766704	0.492443	-0.274262	1	110457411	R	II	CSF1	Body	shelf	Body-shelf	chr1:110453143-110453889
cg23817096	0.384679	0.624703	0.351885	0.375484	0.116289	0.152507	0.141714	0.143078	0.20707	0.227094	0.152205	0.202435	0.180135	0.163889	0.192631	0.199462	0.274236	0.276974	4.48912	0.0014571	0.0400868	-1.1273	0.441516	0.16728	-0.274236	6	1620687	R	I		IGR	island	IGR-island	chr6:1619093-1621094	rs115285278	1
cg00918914	0.88276	0.922742	0.744923	0.746939	0.451212	0.490006	0.465927	0.491481	0.619862	0.639642	0.473203	0.600749	0.579368	0.470151	0.648377	0.619025	0.274084	0.652263	5.56637	0.000330824	0.0147743	0.412271	0.816713	0.54263	-0.274084	6	168241095	F	II	MLLT4	5'UTR	opensea	5'UTR-opensea		rs139753424	0
cg21275801	0.683181	0.636229	0.592779	0.620779	0.334156	0.380188	0.320694	0.355789	0.377366	0.403397	0.329471	0.351405	0.358835	0.343366	0.365001	0.36698	0.274063	0.47171	12.0681	6.41e-07	0.000279505	6.70347	0.636148	0.362085	-0.274063	17	14199875	F	II		IGR	shore	IGR-shore	chr17:14200579-14200996
cg03454480	0.540158	0.485751	0.363638	0.347082	0.127993	0.156934	0.141896	0.124511	0.208192	0.222447	0.130591	0.198454	0.166761	0.16419	0.152234	0.204078	0.274031	0.276454	4.70621	0.00106631	0.0325349	-0.803378	0.440872	0.166842	-0.274031	10	11879646	F	II	PROSER2	5'UTR	opensea	5'UTR-opensea		rs532419179	1
cg17743153	0.933547	0.923749	0.734523	0.758188	0.453066	0.471707	0.44129	0.467753	0.633987	0.62674	0.458366	0.59272	0.636435	0.455814	0.620469	0.644523	0.273921	0.651957	4.65501	0.00114708	0.0341713	-0.879158	0.81631	0.542389	-0.273921	X	153292226	F	II	MECP2	3'UTR	opensea	3'UTR-opensea
cg15945600	0.761326	0.672125	0.522598	0.544572	0.321112	0.311446	0.316579	0.295109	0.417132	0.421904	0.305603	0.368128	0.413513	0.324867	0.411473	0.424891	0.273903	0.463583	4.75046	0.00100139	0.0311969	-0.738182	0.627924	0.354022	-0.273903	5	304075	F	II	AHRR	TSS1500	shelf	TSS1500-shelf	chr5:307286-307592	rs28435946;rs563521575	1;33
cg20736404	0.832892	0.778681	0.673306	0.720606	0.421767	0.433347	0.420139	0.440283	0.555446	0.520826	0.45607	0.520872	0.48494	0.426997	0.505301	0.498557	0.27388	0.585942	6.80849	7.29e-05	0.00540958	1.97857	0.75027	0.47639	-0.27388	11	33423987	R	II		IGR	opensea	IGR-opensea		rs530809576	26
cg22021892	0.888624	0.912044	0.849695	0.841397	0.560503	0.544148	0.540892	0.582965	0.648189	0.664267	0.580245	0.623169	0.642486	0.575016	0.628309	0.628097	0.273875	0.70873	12.0687	6.41e-07	0.000279505	6.70386	0.873055	0.59918	-0.273875	9	139904151	F	II	ABCA2	Body	shore	Body-shore	chr9:139904435-139904811	rs537284445;rs557524066	0;14
cg05862431	0.357098	0.389966	0.34153	0.388252	0.0801035	0.11184	0.0994858	0.0895556	0.105433	0.0941681	0.0875198	0.085392	0.090338	0.0816921	0.0770437	0.0960668	0.273873	0.204043	23.1629	1.99e-09	2.06e-05	11.5643	0.368367	0.0944942	-0.273873	11	116644198	F	II	BUD13	TSS1500	shore	TSS1500-shore	chr11:116643309-116643892	rs560523781;rs529600151;rs533762529;rs139487245	3;5;35;43
cg01745883	0.780496	0.67575	0.630569	0.6728	0.387245	0.386195	0.35494	0.379197	0.455424	0.492875	0.396777	0.396915	0.407564	0.379771	0.447256	0.413412	0.273854	0.526351	7.53204	3.29e-05	0.00322824	2.79567	0.690664	0.416809	-0.273854	3	14537863	F	II	GRIP2	Body	opensea	Body-opensea		rs11918344;rs570717823	4;51
cg17943876	0.922378	0.913174	0.717302	0.717815	0.433093	0.455827	0.415105	0.442329	0.623031	0.626929	0.436239	0.617289	0.582615	0.421212	0.577137	0.617382	0.273767	0.633712	4.31433	0.00188289	0.047454	-1.3929	0.797973	0.524205	-0.273767	5	92359386	F	II		IGR	opensea	IGR-opensea		rs556243890;rs150703179	0;1
cg00407815	0.706912	0.681095	0.635729	0.672893	0.393719	0.420377	0.410077	0.396342	0.405153	0.413146	0.384564	0.377328	0.395561	0.368162	0.424286	0.419557	0.273741	0.512699	21.5094	3.88e-09	2.36e-05	11.0823	0.676944	0.403203	-0.273741	14	64909251	F	II	MIR548AZ	Body	opensea	Body-opensea		rs367869564;rs548901911;rs568542655;rs181423904	1;8;21;46
cg12845808	0.88711	0.903337	0.878348	0.888667	0.565652	0.611251	0.595093	0.593054	0.661315	0.675038	0.638144	0.606663	0.611702	0.588244	0.636256	0.637659	0.273688	0.727514	14.5673	1.24e-07	0.000112617	8.22214	0.891727	0.618039	-0.273688	5	141338604	R	II	PCDH12	1stExon	opensea	1stExon-opensea		rs11744911;rs548205257;rs568051348	40;24;23
cg12172720	0.674253	0.588109	0.590068	0.588157	0.317086	0.319032	0.315051	0.306483	0.393619	0.365967	0.309134	0.352293	0.300584	0.321793	0.30774	0.346703	0.273628	0.447177	11.2893	1.14e-06	0.000395112	6.15328	0.611354	0.337726	-0.273628	5	150019603	R	II	SYNPO	TSS1500	opensea	TSS1500-opensea
cg08825200	0.783562	0.728616	0.659807	0.691067	0.418036	0.399888	0.406783	0.423015	0.488568	0.493329	0.443803	0.447182	0.461939	0.396168	0.455817	0.481128	0.273608	0.55347	9.04291	7.42e-06	0.0012201	4.30625	0.717634	0.444026	-0.273608	3	178984841	F	II	KCNMB3	TSS200	opensea	TSS200-opensea		rs11293886;rs34339875	43;49
cg00805728	0.420951	0.376648	0.33733	0.350002	0.0861925	0.0965382	0.0861569	0.10202	0.107004	0.121918	0.0986617	0.0939717	0.0957387	0.0866688	0.107936	0.117192	0.273488	0.20855	15.4678	7.32e-08	8.62e-05	8.69157	0.372643	0.099155	-0.273488	20	19324073	F	II	SLC24A3	Body	opensea	Body-opensea		rs541344293;rs560115955;rs79560040;rs10607503;rs545433464	0;15;29;32;40
cg13781718	0.840072	0.853195	0.844051	0.867677	0.583634	0.590919	0.556257	0.557996	0.602641	0.603328	0.555149	0.542307	0.560468	0.577853	0.562021	0.542991	0.273474	0.68919	21.203	4.41e-09	2.52e-05	10.9863	0.853275	0.579801	-0.273474	2	240032879	F	II	HDAC4	Body	shore	Body-shore	chr2:240033147-240033453	rs547265937;rs568709306	17;45
cg18739537	0.514496	0.428563	0.34648	0.350264	0.130142	0.121967	0.130112	0.114402	0.168608	0.185741	0.119401	0.167654	0.146431	0.147301	0.149867	0.180787	0.273451	0.251	6.33486	0.000126781	0.00779314	1.40677	0.415071	0.14162	-0.273451	6	44232189	F	II	NFKBIE	Body	shore	Body-shore	chr6:44232880-44233447
cg03944375	0.495926	0.44789	0.42355	0.450883	0.194491	0.181398	0.183313	0.19118	0.17683	0.175218	0.169198	0.128292	0.19631	0.165635	0.177325	0.21216	0.273451	0.290045	19.2784	1.03e-08	3.63e-05	10.3294	0.454116	0.180665	-0.273451	1	22143533	F	II	LDLRAD2	Body	shelf	Body-shelf	chr1:22140891-22141407	rs141891422;rs563786522;rs531298309	11;24;33
cg17428922	0.907084	0.879293	0.735818	0.758444	0.431438	0.495188	0.473623	0.456283	0.620174	0.63428	0.45448	0.597659	0.553292	0.493071	0.597508	0.610164	0.273368	0.646831	5.48071	0.000369971	0.015911	0.296122	0.810852	0.537483	-0.273368	6	30885344	F	II	VARS2	Body	shelf	Body-shelf	chr6:30881533-30882296
cg21002575	0.449141	0.390705	0.247597	0.252129	0.0500776	0.0597488	0.0676221	0.0648658	0.0885766	0.091937	0.0694052	0.0754919	0.104845	0.056825	0.0796825	0.0859617	0.273258	0.182121	4.75465	0.000995471	0.0310776	-0.732025	0.346076	0.0728172	-0.273258	1	234209936	R	II	SLC35F3	Body	opensea	Body-opensea		rs565916043	11
cg24734575	0.882277	0.872542	0.7586	0.789608	0.515173	0.467102	0.498439	0.479807	0.621039	0.616824	0.528339	0.596503	0.597217	0.516606	0.582194	0.617949	0.273256	0.657514	7.26715	4.37e-05	0.00388737	2.50414	0.821467	0.548211	-0.273256	19	33360626	F	II	SLC7A9	1stExon	opensea	1stExon-opensea		rs140153098;rs2287876;rs528389304	18;26;28
cg27025429	0.935565	0.931573	0.805028	0.820648	0.494902	0.50118	0.531591	0.493484	0.67555	0.657908	0.55482	0.657738	0.667518	0.523121	0.640665	0.665003	0.273255	0.694051	6.48523	0.000106033	0.00690377	1.5916	0.858004	0.584749	-0.273255	11	117166477	R	II	BACE1	TSS200	opensea	TSS200-opensea		rs370972623;rs543274105;rs66523924	51;44;36
cg21009907	0.749289	0.784334	0.684241	0.683366	0.419922	0.441954	0.400953	0.409504	0.52254	0.494892	0.456154	0.478665	0.470748	0.415382	0.499861	0.478109	0.273248	0.563267	8.93999	8.16e-06	0.00129841	4.21095	0.727216	0.453968	-0.273248	2	20340699	F	II		IGR	opensea	IGR-opensea		rs143892267	43
cg10194439	0.591782	0.567423	0.423881	0.435421	0.211289	0.214912	0.205068	0.187354	0.295478	0.283743	0.214398	0.242123	0.253912	0.201692	0.261124	0.269971	0.273243	0.345429	5.52719	0.000348144	0.0152759	0.359278	0.509375	0.236132	-0.273243	11	57323696	R	II	UBE2L6	Body	opensea	Body-opensea		rs552708656;rs568005683	44;1
cg10190898	0.862105	0.789378	0.705945	0.70946	0.448179	0.460563	0.418493	0.446955	0.539367	0.576989	0.478957	0.505666	0.529421	0.415796	0.516877	0.539294	0.27322	0.601962	6.56456	9.66e-05	0.00651834	1.68787	0.765894	0.492674	-0.27322	4	151163526	F	II	DCLK2	Body	opensea	Body-opensea		rs142122982;rs555168940;rs535900640;rs568430539	6;11;23;48
cg13361185	0.501253	0.452834	0.338373	0.3749	0.138289	0.130028	0.13276	0.136689	0.172418	0.170719	0.130789	0.137067	0.185703	0.145319	0.180271	0.16291	0.273194	0.256908	6.59479	9.32e-05	0.0063599	1.72433	0.420824	0.147631	-0.273194	1	91185749	R	II		IGR	shore	IGR-shore	chr1:91183240-91184540	rs537759999	15
cg01667083	0.615897	0.481861	0.499653	0.526488	0.225786	0.248274	0.229346	0.246857	0.30427	0.300397	0.226052	0.22952	0.278105	0.268714	0.254379	0.246409	0.273167	0.367875	8.90639	8.42e-06	0.00132358	4.17962	0.531776	0.258608	-0.273167	20	5806029	R	II	C20orf196	Body	opensea	Body-opensea		rs553868815;rs186141387	43;30
cg07149809	0.408054	0.334398	0.337946	0.348241	0.0742717	0.0843622	0.0850663	0.0715959	0.107021	0.0863807	0.0854952	0.0747441	0.0896693	0.0766478	0.0824069	0.0949397	0.273166	0.192988	16.6037	3.91e-08	6.5e-05	9.23446	0.356888	0.0837219	-0.273166	6	153536445	F	II		IGR	opensea	IGR-opensea		rs140324088;rs149662038	5;24
cg11851122	0.658689	0.664909	0.489496	0.5106	0.244879	0.265896	0.261594	0.286601	0.396397	0.362644	0.259149	0.270954	0.31473	0.26341	0.368518	0.332507	0.273107	0.419257	4.91491	0.000794911	0.0267339	-0.498399	0.583121	0.310014	-0.273107	14	63680099	R	II	RHOJ	Body	opensea	Body-opensea
cg11284299	0.691938	0.666831	0.49887	0.50915	0.294159	0.278441	0.25947	0.285277	0.367715	0.400265	0.298306	0.348377	0.362041	0.283868	0.382412	0.367086	0.273044	0.430599	4.78618	0.000952081	0.0301706	-0.685757	0.594426	0.321382	-0.273044	10	115784904	F	II		IGR	opensea	IGR-opensea		rs149177773;rs567449274;rs143285435	0;41;44
cg04013024	0.42759	0.395766	0.292406	0.281406	0.0676956	0.0718469	0.0761603	0.066655	0.101912	0.10299	0.076127	0.0839979	0.0967968	0.0698953	0.0906899	0.0910895	0.273036	0.192044	6.37019	0.000121536	0.00757953	1.45049	0.355865	0.0828294	-0.273036	3	147075221	F	II		IGR	shore	IGR-shore	chr3:147077115-147077672	rs147132350;rs372788247;rs190567677	1;21;50
cg03223347	0.813259	0.876531	0.685059	0.646507	0.401473	0.45535	0.409075	0.393015	0.535849	0.533294	0.398368	0.495797	0.515199	0.408655	0.508935	0.52788	0.273035	0.582455	4.47167	0.00149457	0.0407589	-1.15362	0.746275	0.473241	-0.273035	20	60145866	R	II	CDH4	Body	opensea	Body-opensea		rs562893026;rs533686938;rs376900810	51;14;1
cg11317472	0.857875	0.822236	0.827746	0.832471	0.552859	0.543333	0.512576	0.546128	0.620127	0.609153	0.560308	0.561343	0.558705	0.531315	0.527914	0.552717	0.273032	0.673697	14.1008	1.65e-07	0.00013204	7.96407	0.837516	0.564484	-0.273032	20	47378705	R	II	PREX1	Body	opensea	Body-opensea
cg03846111	0.540348	0.490435	0.399308	0.482842	0.192908	0.197045	0.170073	0.210185	0.271208	0.182696	0.17744	0.153699	0.237254	0.205554	0.199354	0.242716	0.273011	0.314628	7.83773	2.39e-05	0.00261711	3.12166	0.478435	0.205424	-0.273011	12	14547229	F	II	ATF7IP	5'UTR	opensea	5'UTR-opensea		rs552637602	3
cg23154849	0.426531	0.355312	0.344897	0.387135	0.101025	0.116361	0.0917452	0.0892335	0.124415	0.1183	0.109699	0.105224	0.0961885	0.103297	0.117381	0.12618	0.272969	0.214567	15.6958	6.43e-08	8.15e-05	8.80474	0.378348	0.105379	-0.272969	2	209240193	R	II		IGR	opensea	IGR-opensea		rs146357743;rs576345958;rs11686838;rs192522142	45;35;21;1
cg06728252	0.784651	0.779936	0.606892	0.60985	0.310482	0.408064	0.366158	0.400599	0.495243	0.511827	0.370307	0.420708	0.440961	0.32938	0.496126	0.450865	0.272967	0.532943	4.93518	0.00077281	0.0261881	-0.469112	0.696723	0.423756	-0.272967	6	26598149	R	I	ABT1	Body	island	Body-island	chr6:26598108-26598316	rs199711194;rs144740190	19;6
cg21842063	0.752708	0.671407	0.603006	0.674303	0.366261	0.388227	0.352456	0.385749	0.468485	0.450722	0.372247	0.37878	0.426771	0.389131	0.438193	0.421348	0.272955	0.513905	8.35272	1.43e-05	0.00186324	3.64675	0.677678	0.404723	-0.272955	7	83549664	R	II		IGR	opensea	IGR-opensea		rs701299;rs528151536	28;18
cg16021847	0.865062	0.921181	0.762128	0.784451	0.4604	0.487949	0.479795	0.495051	0.641725	0.65988	0.48858	0.581778	0.597024	0.519211	0.606257	0.636596	0.272911	0.663407	6.35972	0.000123066	0.0076434	1.43754	0.827154	0.554242	-0.272911	19	55689649	F	II	SYT5	Body	shore	Body-shore	chr19:55690182-55691623
cg07034103	0.537146	0.490692	0.441301	0.482032	0.206465	0.22671	0.198834	0.223773	0.220698	0.212265	0.209179	0.230033	0.222293	0.228891	0.2537	0.21536	0.272778	0.325207	11.0533	1.37e-06	0.000435777	5.97828	0.488874	0.216096	-0.272778	13	39885248	R	II		IGR	opensea	IGR-opensea		rs568223067;rs141736449;rs188363797;rs373453762	39;23;12;1
cg25965498	0.938249	0.864724	0.870048	0.883666	0.578127	0.586158	0.587659	0.552313	0.668213	0.682503	0.601242	0.624295	0.593281	0.57074	0.59381	0.612376	0.272744	0.726119	13.24	2.87e-07	0.000178588	7.45872	0.889766	0.617022	-0.272744	3	11746491	F	II	VGLL4	5'UTR	shore	5'UTR-shore	chr3:11746577-11746824	rs534298020	34
cg09951199	0.935225	0.849312	0.795088	0.80281	0.472305	0.508291	0.514562	0.495548	0.642508	0.678218	0.532256	0.591423	0.645322	0.529519	0.585154	0.623697	0.272723	0.677579	7.17651	4.83e-05	0.00415005	2.4024	0.841213	0.56849	-0.272723	9	91605682	R	II	S1PR3	TSS1500	shore	TSS1500-shore	chr9:91606335-91606823	rs542201945;rs558952819	45;33
cg17148453	0.464112	0.53938	0.36969	0.464342	0.156588	0.227041	0.175846	0.236281	0.162183	0.190746	0.142569	0.171752	0.144541	0.142028	0.1617	0.180047	0.272629	0.299251	7.74405	2.63e-05	0.0027867	3.02292	0.462829	0.190199	-0.272629	1	68811945	R	II		IGR	opensea	IGR-opensea
cg17758652	0.602582	0.56714	0.378668	0.388004	0.182734	0.179263	0.19081	0.18582	0.284113	0.266222	0.166331	0.233234	0.257083	0.198541	0.239692	0.253695	0.272452	0.327633	4.27585	0.00199337	0.0492504	-1.45192	0.491104	0.218653	-0.272452	17	19637550	F	II		IGR	opensea	IGR-opensea		rs150018381;rs11650088;rs531375069	0;1;3
cg15132565	0.841899	0.862449	0.679664	0.65304	0.412047	0.40047	0.387557	0.393222	0.579767	0.565904	0.418167	0.510481	0.522403	0.453348	0.579245	0.600465	0.27242	0.585174	4.46054	0.00151903	0.0412352	-1.17044	0.748626	0.476206	-0.27242	5	72740154	F	I		IGR	island	IGR-island	chr5:72740051-72740800	rs572612261;rs570823702	10;18
cg10760941	0.750569	0.748982	0.794522	0.80984	0.508257	0.499338	0.508438	0.493508	0.529934	0.512664	0.513956	0.439312	0.460918	0.490356	0.440408	0.46372	0.272405	0.610789	12.8074	3.83e-07	0.000209427	7.18945	0.774232	0.501827	-0.272405	2	201593025	F	II	AOX2P	Body	opensea	Body-opensea		rs149217073;rs568999937;rs142426322;rs548813708	1;38;47;50
cg00116850	0.702601	0.61234	0.601014	0.577404	0.332899	0.334406	0.29796	0.339943	0.385133	0.409956	0.338079	0.357185	0.368332	0.342427	0.351215	0.382372	0.272354	0.462279	8.71114	1.01e-05	0.00148693	3.9953	0.625691	0.353337	-0.272354	3	186547727	F	II		IGR	shelf	IGR-shelf	chr3:186544916-186545471
cg17316874	0.941872	0.960179	0.848697	0.852174	0.523094	0.549825	0.510424	0.502269	0.703721	0.726916	0.572584	0.65306	0.690146	0.53854	0.688154	0.688007	0.272346	0.722997	7.43594	3.65e-05	0.00345712	2.6909	0.886404	0.614058	-0.272346	12	123478048	R	II	PITPNM2	Body	shelf	Body-shelf	chr12:123481890-123482117	rs537440382;rs556150874;rs574433255	44;31;2
cg17724900	0.609115	0.538623	0.440293	0.436356	0.245198	0.229096	0.198093	0.213042	0.287093	0.244683	0.190213	0.256525	0.268941	0.211341	0.221695	0.237767	0.272322	0.34727	6.18921	0.000151152	0.00875046	1.22476	0.510663	0.238341	-0.272322	2	60545388	R	II		IGR	opensea	IGR-opensea		rs531594350	8
cg15537065	0.848774	0.814364	0.662171	0.667966	0.395957	0.423402	0.398648	0.413253	0.552052	0.547484	0.432576	0.48617	0.517292	0.408192	0.528854	0.549598	0.272273	0.579572	4.91077	0.0007995	0.0268388	-0.504378	0.742936	0.470663	-0.272273	X	153005291	R	II	ABCD1	Body	opensea	Body-opensea
cg10338259	0.368342	0.374981	0.482241	0.513827	0.157101	0.173665	0.14629	0.189843	0.170094	0.159052	0.201833	0.125202	0.156069	0.175297	0.118058	0.169087	0.272218	0.267085	6.34173	0.000125742	0.00775323	1.41529	0.430415	0.158198	-0.272218	5	35430804	R	II		IGR	opensea	IGR-opensea		rs549519706	1
cg02308312	0.873504	0.886557	0.729105	0.730355	0.475718	0.445114	0.4616	0.447282	0.609903	0.618933	0.45934	0.56075	0.579441	0.441912	0.562869	0.563068	0.272161	0.634849	5.5444	0.000340417	0.0150516	0.382589	0.798145	0.525984	-0.272161	2	158297087	R	II	CYTIP	Body	opensea	Body-opensea		rs560476554;rs527535197	33;2
cg25550003	0.454571	0.452609	0.442434	0.462535	0.160634	0.163211	0.179416	0.173776	0.214166	0.196443	0.166275	0.171633	0.175602	0.176228	0.163567	0.148092	0.272154	0.288805	27.7059	3.97e-10	1.68e-05	12.6298	0.452097	0.179943	-0.272154	15	39719270	F	II		IGR	opensea	IGR-opensea		rs184736147;rs59431794;rs74367029;rs559037681;rs575733626	6;12;37;50;51
cg06613047	0.449594	0.452434	0.372371	0.352861	0.122924	0.14133	0.104778	0.103069	0.16037	0.180552	0.128577	0.133173	0.158218	0.131598	0.123011	0.158522	0.272106	0.246084	7.29156	4.26e-05	0.00382378	2.53137	0.409348	0.137241	-0.272106	1	208001535	F	II		IGR	opensea	IGR-opensea		rs143000655	15
cg11078040	0.574825	0.471125	0.393339	0.412855	0.157786	0.192845	0.174642	0.17948	0.218087	0.2507	0.16826	0.195052	0.232015	0.181576	0.196486	0.220946	0.272082	0.304401	6.55512	9.77e-05	0.00656148	1.67646	0.467651	0.195568	-0.272082	17	5972001	F	II		IGR	shore	IGR-shore	chr17:5973315-5974449	rs373424470;rs550299231;rs569823363;rs529140514;rs549002355	0;1;31;32;44
cg01397325	0.432308	0.444203	0.36662	0.327619	0.0920325	0.115367	0.106781	0.116441	0.172662	0.140679	0.1043	0.122744	0.133233	0.11765	0.129057	0.12948	0.272025	0.232527	8.67757	1.04e-05	0.00151646	3.96322	0.395742	0.123718	-0.272025	11	20386022	F	II	HTATIP2	Body	shore	Body-shore	chr11:20385161-20385673	rs570755891;rs566317704	24;46
cg09617716	0.43423	0.439181	0.339033	0.389426	0.113368	0.128866	0.116396	0.123473	0.154236	0.156879	0.120964	0.137674	0.146069	0.124123	0.145004	0.136723	0.272023	0.238962	12.194	5.86e-07	0.000263508	6.78859	0.402176	0.130153	-0.272023	19	34396351	F	II		IGR	shore	IGR-shore	chr19:34396471-34398079	rs187698431;rs149790811	5;36
cg14878736	0.7126	0.684375	0.5365	0.552917	0.303584	0.301279	0.283784	0.310202	0.430381	0.428586	0.324218	0.40037	0.365084	0.304501	0.373796	0.377378	0.272005	0.459718	5.11663	0.000602034	0.0221033	-0.209696	0.622921	0.350917	-0.272005	6	72925206	R	II	RIMS1	TSS1500	opensea	TSS1500-opensea
cg07928979	0.439027	0.335434	0.33603	0.324029	0.0762402	0.0876657	0.082624	0.0797687	0.105386	0.0998188	0.0800867	0.106037	0.0805533	0.0829717	0.0936907	0.0819719	0.271967	0.19696	10.6576	1.86e-06	0.000522138	5.67548	0.36014	0.0881727	-0.271967	4	103267084	F	II	SLC39A8	TSS1500	shore	TSS1500-shore	chr4:103265627-103266785	rs565715498;rs185803745	8;33
cg12139662	0.370724	0.349637	0.332329	0.365607	0.074815	0.0794467	0.0797891	0.0657791	0.0978694	0.0800531	0.0938686	0.0816825	0.0777569	0.0737899	0.0687467	0.0825216	0.271962	0.190162	17.1348	2.96e-08	5.65e-05	9.47117	0.353339	0.0813769	-0.271962	6	97386755	R	II	KLHL32	5'UTR	opensea	5'UTR-opensea
cg19818750	0.50058	0.473304	0.498959	0.575428	0.255852	0.258188	0.208999	0.288957	0.231932	0.231455	0.218989	0.208329	0.211711	0.252092	0.210878	0.236314	0.271943	0.345868	9.3093	5.83e-06	0.00105079	4.54814	0.509034	0.237091	-0.271943	17	58118236	F	II		IGR	shore	IGR-shore	chr17:58119752-58120428	rs549614877;rs575866090	0;25
[truncated: 4,772 more rows]
